# Supplementary material for: Determining levels of cryptic diversity within the endemic frog genera, Indirana and Walkerana, of the Western Ghats, India
Source: PLoS One. 2020 Sep 2;15(9):e0237431. doi: 10.1371/journal.pone.0237431 (PMC7467320; doi:10.1371/journal.pone.0237431)
Supplement: S1 File — (XLSX) [file pone.0237431.s001.xlsx]

## Sheet: study-specimens-geographic-info
Sl.No.	Samples	Location	Lat	Long	Elevation	Hill range
1	CESF663	Bonaccord, Trivandrum district, KL	8.66567	77.1731	552	Agasthyamalai
2	CESF1690	Silent Valley,Sirendhri	11.0956	76.4494	947.258	Nilgiri Hill Complex
3	CESF2288	Bondla WLS	15.4367	74.1183	164.75	Goa
4	CESF2151	Kokkathodu forest, Naduvathamuzhy	9.18525	76.9652	133	Konni RF
5	CESF2228	Kakki, Periyar	9.32014	77.1222	1108	Gudrikal hillrange
6	CESF2045	Pandipath, Bonnacad	8.68963	77.1866	1069	Agasthyamalai
7	CESF2215	Ambanad Estate	9.0388	77.1192	931	Ambanad Estate, Aryankavu
8	CESF698	Blackburn, Kodaikanal district, TN	10.2497	77.543	1750	Palani hills
9	CESF250	Kottamala, Periyar	9.5263	77.3995	1842	Megamalai
10	CESF772	Near Agasthaymalai peak, Tirunelveli district, TN	8.62416	77.2479	1420	Agasthyamalai
11	CESF1554	Vattapara trek	11.4614	76.1633	1674.49	Camels Hump
12	CESF720	Edamalayar, Idukki district, KL	10.3689	76.9947	1404	Anaimalai
13	CESF2269	Boothathankettu dam	10.1709	76.7748	57	Malaiathur Forest Division
14	CESF1553	Dum dum estate	11.4608	76.1578	1558.51	Camels Hump
15	CESF1730	Kakki, Periyar	9.32898	77.1396	973.694	Gudrikal hillrange
16	CESF2768	enroute Mukkali	11.0425	76.5365	393	Silent Valley National Park
17	CESF2297	Chorla Ghat, Mahadei WLS	15.6385	74.1171	403.636	Goa
18	CESF576	Hongadahalla, Gundya river basin, Hassan district, KA	12.7936	75.7145	756	Malnad
19	CESF 766	Kudrevatty, Tirunelveli district, TN	8.58899	77.3562	1199	Agasthyamalai
20	CESF1797	Kudraikatti	9.17272	77.276	830.218	Achenkovil, Devermalai
21	CESF2801	Belthangady	13.0904	75.3196	444	Kudremukh NP
22	CESF1708	Vazhachal, Sholaiyar dam site	10.3149	76.7093	574.99	Vazhachal,Kerala
23	CESF2211	Pandimotta, Bonaccaud	8.86041	77.1829	922	Agasthyamalai
24	CESF2336	Kosalli falls, Mookambika	13.9618	74.6809	208.971	Mookambika
25	CESF1983	Watekole, Makuta	12.119	75.7933	585	Brhamagiri
26	CESF1588	Tirunelli forest	11.9114	75.9828	814.837	Brhamagiri
27	CESF1587	Bramhagiri top	11.9374	75.9356	1494.52	Brhamagiri
28	CESF2043	Marigudi hole, Marigundi	12.635	75.6499	217	Pushpagiri
29	CESF1529	Chembra hill forest	11.5507	76.0854	1259.2	Chembra hill
30	CESF 699	Pannaikadu, Kodaikanal district, TN	10.2803	77.6395	1331	Palani hills
31	CESF1693	Silent Valley,walakkad	11.1805	76.4127	1158.51	Nilgiri Hill Complex
32	CESF1603	Siruvani base	10.9805	76.6162	792.246	Elival malai
33	CESF1844	woodland to rose town	11.2533	76.7587	784.075	Nilgiris
34	CESF282	Upper Manalar	9.57505	77.3361	1565	Megamalai
35	CESF 641	Aduvizhuthankudy, Idukki district, KL	10.02	77.2488	1399	Anaimalai
36	CESF724	Thalanar estate, Coimbatore district, TN	10.3915	76.9832	1541	Anaimalai
37	CESF1606	Mutthikulam forest/stream	10.9443	76.6465	1445.46	Elival malai
38	CESF1664	Silent Valley,sispara	11.1991	76.4277	1706.69	Nilgiri Hill Complex
39	CESF459	enroute Hill top Nellimapthy	10.4978	76.6614	1136	Nellimapathy
40	CESF 640	Near Munnar, Idukki district, TN	10.0356	77.1477	1622	Anaimalai
41	CESF543	Kerihole weir, Gundya river basin, Hassan district, KA	12.8847	75.7213	876	Malnad
42	CESF245	Vellimalai, Periyar	9.53135	77.3771	1331	Megamalai
43	CESF2213	Ambanad Estate	9.03927	77.1194	892	Ambanad Estate, Aryankavu
44	CESF2760	Doni RF	10.8735	76.6215	328	Pallakad

## Sheet: summary-potential-lineages
Potential Lineage	Tentative Lineage name	Composition	Genetic Distance in % (TO CLOSEST SISTER ONLY)	Levels of Divergence	Closest Sister
Indirana brachytarsus Nair72	Indirana brachytarsus	Indirana brachytarsus Nair, Indirana brachytarsus SDBDU, Indirana brachytarsus WILD	2.04294	Shallow	Indirana brachytarsus CESF640
Indirana brachytarsus CESF 640	Indirana aff.brachytarsus	Indirana brachytarsus CESF245, Indirana brachytarsus CESF2213, Indirana brachytarsus CESF640	2.04294	Shallow	Indirana brachytarsus Nair72
CESF2801 Belthangady	Indirana duboisi	Indirana duboisi BNHS5980, Indirana aff semipalmata4 CESF2336, Indirana duboisi SDBDU2011510, Indirana duboisi SDBDU2011519, Indirana duboisi SDBDU20111398, Indirana duboisi SDBDU20111399, Indirana duboisi SDBDU20031086, Indirana duboisi SDBDU201151, Indirana duboisi SDBDU2010128, Indirana duboisi WILD15AMP630, Indirana duboisi WILD15AMP631, Indirana duboisi SDBDU20142516, Indirana duboisi SDBDU2…	2.34215	Shallow	Indirana aff semipalmata3 CESF1588
CESF1588 TirunelliForest	Indirana gundia	Indirana aff semipalmata3 CESF1983, Indirana gundia WILD499, Indirana gundia SDBDU20111056, Indirana gundia SDBDU2008432, Indirana gundia SDBDU2010007, Indirana gundia SDBDU2008433, Indirana gundia SDBDU20061436, Indirana gundia SDBDU20061438, Indirana gundia WILD13AMP210, Indirana gundia WILD13AMP211, Indirana gundia WILD13AMP136, Indirana gundia WILD15AMP614, Indirana gundia WILD15AMP616, Indir…	2.34215	Shallow	Indirana aff semipalmata4 CESF2801
Indirana salelkari SDBDU20121316	Indirana salelkari	Indirana salelkari SDBDU200340180	2.63339	Shallow	Indirana aff semipalmata4 CESF2336
Indirana bhadrai ZSIWGRCVA887	Indirana bhadrai	Indirana bhadrai ZSIWGRCVA887	2.91238	Shallow	Indirana tysoni BNHS5979
CESF1587 BrahmagiriTop	Indirana tysoni	Indirana tysoni BNHS5979, Indirana tysoni WILD15AMP615, Indirana tysoni WILD16AMP650, Indirana tysoni SDBDU2012102, Indirana tysoni SDBDU20111395, Indirana tysoni SDBDU20061443, Indirana tysoni SDBDU20075093, Indirana tysoni SDBDU20122228, Indirana tysoni SDBDU201274	2.91238	Shallow	Indirana bhadrai ZSIWGRCVA887
CESF2288 BondlaWLS	Indirana chiravasi	I chiravasi BNHS5890, I chiravasi WILD489, CESF2297 ChorlaGhat MahadevWLS	3.21968	Moderate	Indirana aff semipalmata4 CESF2801
CESF1553 DumDumEstate	Indirana paramakri	Indirana paramakri ZSIWGRCVA889, Indirana paramakri ZSIWGRCVA890, Indirana paramakri SDBDU20053740	3.8076	Moderate	Indirana sp. CESF2768
CESF1554 VattaparaTrek	Walkerana sp2	CESF1554 VattaparaTrek	3.81901	Moderate	CESF1606 MutthikulamForest
CESF1606 MutthikulamForest	Walkerana muduga	Indirana sp3 CESF1664	3.81901	Moderate	CESF1554 VattaparaTrek
Indirana leithii SDBDU	Indirana leithii	Indirana SDBDU, Indirana WILDAMP	3.823	Moderate	Indirana leithii_212
CESF1529 ChembraHillForest	Indirana beddomii	Indirana beddomii WILD14AMP409, Indirana sp2 CESF2760, Indirana sp2 CESF1844, Indirana sp2 CESF1603, Indirana sp2 CESF1690, Indirana sp2 CESF1529, Indirana beddomii WILD14AMP420, Indirana beddomii WILD14AMP421	4.1134	High	Indirana bhadrai ZSIWGRCVA887
Indirana phrynoderma CESF720	Walkerana phrynoderma	Indirana phrynoderma CESF720	4.12578	High	Indirana leptodactyla CESF772
CESF1730 KakkiPeriyar	Indirana semipalmata	Indirana semipalmata CESF2211, Indirana semipalmata CESF2269,	4.4345	High	Indirana paramakri ZSIWGRCVA889
CESF641 Aduvizhuthankudy Idukki	Walkerana leptodactyla	Indirana sp4 CESF724	4.4361	High	Indirana sp5 CESF1554
CESF663 Bonnaccord Trivandrum	Indirana sarojamma	Indirana sarojamma BNHS5981, Indirana sarojamma SDBDU2002516, Indirana sarojamma SDBDU20051245, Indirana sarojamma SDBDU20132310	4.74691	High	Indirana beddomii CESF1708
CESF1708 Vazhachal SholaiyarDamsite	Indirana yadera	Indirana yadera WILD13AMP338, Indirana yadera BNHS5982, Indirana yadera SDBDU20152984, Indirana yadera SDBDU20122744, Indirana yadera SDBDU20111120, Indirana yadera SDBDU20111124, Indirana yadera SDBDU20064852, Indirana beddomii CESF459, Indirana yadera WILD14AMP479, Indirana yadera SDBDU20153155, Indirana aff beddomii Nair246	4.74691	High	Indirana aff beddomii CESF663
CESF2215 AmbanadEstate	Walkerana diplosticta	Indirana aff diplosticta Nair793, Sallywalkerana diplosticta SDBDU2011283, Sallywalkerana diplosticta SDBDU2011284, Sallywalkerana diplosticta SDBDU2002512, Sallywalkerana diplosticta SDBDU200340103, Sallywalkerana diplosticta SDBDU20152956, Indirana diplosticta CESF2215	11.0027	High	Indirana leptodactyla CESF772

## Sheet: haploytype-clusters
Species 1	Species 2	Dist (in %)
Indirana leptodactyla Nair847	Sallywalkerana phrynoderma SDBDU20021181	4.41279
Indirana leptodactyla Nair851	Sallywalkerana phrynoderma SDBDU20021181	4.41279
Indirana leptodactyla Nair847	Sallywalkerana leptodactyla SDBDU2013911	0
Indirana leptodactyla Nair851	Sallywalkerana leptodactyla SDBDU2013911	0
Indirana leptodactyla Nair847	Sallywalkerana leptodactyla SDBDU20111056A	0.286568
Indirana leptodactyla Nair851	Sallywalkerana leptodactyla SDBDU20111056A	0.286568
Indirana leptodactyla Nair847	Sallywalkerana leptodactyla SDBDU20091971	0.286568
Indirana leptodactyla Nair851	Sallywalkerana leptodactyla SDBDU20091971	0.286568
Indirana leptodactyla Nair847	Sallywalkerana leptodactyla SDBDU20074330	0.57282
Indirana leptodactyla Nair851	Sallywalkerana leptodactyla SDBDU20074330	0.57282
Indirana leptodactyla Nair847	Sallywalkerana leptodactyla SDBDU200531	0.286568
Indirana leptodactyla Nair851	Sallywalkerana leptodactyla SDBDU200531	0.286568
Indirana leptodactyla Nair847	Sallywalkerana leptodactyla SDBDU200519	1.45122
Indirana leptodactyla Nair851	Sallywalkerana leptodactyla SDBDU200519	1.45122
Indirana leptodactyla Nair847	Sallywalkerana leptodactyla SDBDU200440336	0.286568
Indirana leptodactyla Nair851	Sallywalkerana leptodactyla SDBDU200440336	0.286568
Indirana leptodactyla Nair847	Sallywalkerana leptodactyla SDBDU2002917	0.286568
Indirana leptodactyla Nair851	Sallywalkerana leptodactyla SDBDU2002917	0.286568
Indirana leptodactyla Nair847	Sallywalkerana leptodactyla SDBDU2002916	0.286568
Indirana leptodactyla Nair851	Sallywalkerana leptodactyla SDBDU2002916	0.286568
Indirana leptodactyla Nair847	Sallywalkerana leptodactyla SDBDU20021176	0.286568
Indirana leptodactyla Nair851	Sallywalkerana leptodactyla SDBDU20021176	0.286568
Indirana leptodactyla Nair847	Sallywalkerana leptodactyla SDBDU20021026	0
Indirana leptodactyla Nair851	Sallywalkerana leptodactyla SDBDU20021026	0
Indirana aff diplosticta Nair791	Sallywalkerana diplosticta SDBDU20152956	0.860316
Indirana leptodactyla Nair847	Sallywalkerana diplosticta SDBDU20152956	12.0329
Indirana leptodactyla Nair851	Sallywalkerana diplosticta SDBDU20152956	12.0329
Indirana aff diplosticta Nair791	Sallywalkerana diplosticta SDBDU2011284	0.576146
Indirana leptodactyla Nair847	Sallywalkerana diplosticta SDBDU2011284	10.6393
Indirana leptodactyla Nair851	Sallywalkerana diplosticta SDBDU2011284	10.6393
Indirana aff diplosticta Nair791	Sallywalkerana diplosticta SDBDU2011283	0.576146
Indirana leptodactyla Nair847	Sallywalkerana diplosticta SDBDU2011283	10.6393
Indirana leptodactyla Nair851	Sallywalkerana diplosticta SDBDU2011283	10.6393
Indirana aff diplosticta Nair791	Sallywalkerana diplosticta SDBDU200340103	0.860316
Indirana leptodactyla Nair847	Sallywalkerana diplosticta SDBDU200340103	12.0329
Indirana leptodactyla Nair851	Sallywalkerana diplosticta SDBDU200340103	12.0329
Indirana aff diplosticta Nair791	Sallywalkerana diplosticta SDBDU2002512	0.860316
Indirana leptodactyla Nair847	Sallywalkerana diplosticta SDBDU2002512	12.0329
Indirana leptodactyla Nair851	Sallywalkerana diplosticta SDBDU2002512	12.0329
Indirana aff beddomii CESF663	Indirana yadera WILD14AMP479	4.14291
Indirana aff beddomii Nair 244	Indirana yadera WILD14AMP479	0.286048
Indirana aff beddomii Nair175	Indirana yadera WILD14AMP479	7.93896
Indirana aff beddomii Nair200	Indirana yadera WILD14AMP479	8.54803
Indirana aff beddomii Nair72	Indirana yadera WILD14AMP479	10.683
Indirana aff diplosticta Nair791	Indirana yadera WILD14AMP479	17.0016
Indirana aff semipalmata CESF1553	Indirana yadera WILD14AMP479	11.2388
Indirana aff semipalmata3 CESF1588	Indirana yadera WILD14AMP479	8.25497
Indirana aff semipalmata4 CESF2336	Indirana yadera WILD14AMP479	7.91704
Indirana beddomii SDBDU20051232	Indirana yadera WILD14AMP479	6.65666
Indirana beddomii SDBDU20111256	Indirana yadera WILD14AMP479	7.28061
Indirana bhadrai ZSIWGRCVA887	Indirana yadera WILD14AMP479	6.34585
Indirana brachytarsus CESF1797	Indirana yadera WILD14AMP479	10.6962
Indirana chiravasi CESF2288	Indirana yadera WILD14AMP479	9.86654
Indirana diplosticta CESF2045	Indirana yadera WILD14AMP479	17.7162
Indirana diplosticta WILD15AMP640	Indirana yadera WILD14AMP479	16.5864
Indirana gundia CESF1587	Indirana yadera WILD14AMP479	5.70889
Indirana tysoni CESF543	Indirana yadera WILD14AMP479	5.70889
Indirana tysoni CESF576	Indirana yadera WILD14AMP479	5.70889
Indirana leithii AGCZRL548	Indirana yadera WILD14AMP479	6.37312
Indirana leithii Nair212	Indirana yadera WILD14AMP479	5.69787
Indirana leptodactyla CESF641	Indirana yadera WILD14AMP479	13.0506
Indirana leptodactyla CESF772	Indirana yadera WILD14AMP479	13.034
Indirana leptodactyla Nair847	Indirana yadera WILD14AMP479	13.4145
Indirana leptodactyla Nair851	Indirana yadera WILD14AMP479	13.4145
Indirana phrynoderma CESF720	Indirana yadera WILD14AMP479	15.5299
Indirana salelkari AGCZRL210	Indirana yadera WILD14AMP479	10.1675
Indirana salelkari SDBDU200340180	Indirana yadera WILD14AMP479	8.23864
Indirana salelkari SDBDU20121316	Indirana yadera WILD14AMP479	8.55478
Indirana semipalmata CESF1730	Indirana yadera WILD14AMP479	9.89841
Indirana semipalmata SDBDU2002527	Indirana yadera WILD14AMP479	8.57177
Indirana sp. CESF2768	Indirana yadera WILD14AMP479	8.25497
Indirana sp. Nair87	Indirana yadera WILD14AMP479	6.32615
Indirana sp2 CESF1529	Indirana yadera WILD14AMP479	6.63595
Indirana sp3 CESF1664	Indirana yadera WILD14AMP479	12.3246
Indirana sp5 CESF1554	Indirana yadera WILD14AMP479	13.5963
Indirana sp6 CESF1606	Indirana yadera WILD14AMP479	11.9138
Indirana aff beddomii CESF663	Indirana yadera WILD13AMP338	4.44453
Indirana aff beddomii Nair 244	Indirana yadera WILD13AMP338	0
Indirana aff beddomii Nair175	Indirana yadera WILD13AMP338	8.25497
Indirana aff beddomii Nair200	Indirana yadera WILD13AMP338	8.86469
Indirana aff beddomii Nair72	Indirana yadera WILD13AMP338	11.0117
Indirana aff diplosticta Nair791	Indirana yadera WILD13AMP338	17.3585
Indirana aff semipalmata CESF1553	Indirana yadera WILD13AMP338	11.5659
Indirana aff semipalmata3 CESF1588	Indirana yadera WILD13AMP338	8.57177
Indirana aff semipalmata4 CESF2336	Indirana yadera WILD13AMP338	8.23214
Indirana beddomii SDBDU20051232	Indirana yadera WILD13AMP338	6.96824
Indirana beddomii SDBDU20111256	Indirana yadera WILD13AMP338	7.59376
Indirana bhadrai ZSIWGRCVA887	Indirana yadera WILD13AMP338	6.65666
Indirana brachytarsus CESF1797	Indirana yadera WILD13AMP338	11.0254
Indirana chiravasi CESF2288	Indirana yadera WILD13AMP338	9.54594
Indirana diplosticta CESF2045	Indirana yadera WILD13AMP338	18.0748
Indirana diplosticta WILD15AMP640	Indirana yadera WILD13AMP338	16.941
Indirana gundia CESF1587	Indirana yadera WILD13AMP338	6.01714
Indirana tysoni CESF543	Indirana yadera WILD13AMP338	6.01714
Indirana tysoni CESF576	Indirana yadera WILD13AMP338	6.01714
Indirana leithii AGCZRL548	Indirana yadera WILD13AMP338	6.68534
Indirana leithii Nair212	Indirana yadera WILD13AMP338	6.0055
Indirana leptodactyla CESF641	Indirana yadera WILD13AMP338	12.7156
Indirana leptodactyla CESF772	Indirana yadera WILD13AMP338	13.3693
Indirana leptodactyla Nair847	Indirana yadera WILD13AMP338	13.0779
Indirana leptodactyla Nair851	Indirana yadera WILD13AMP338	13.0779
Indirana phrynoderma CESF720	Indirana yadera WILD13AMP338	15.8741
Indirana salelkari AGCZRL210	Indirana yadera WILD13AMP338	10.489
Indirana salelkari SDBDU200340180	Indirana yadera WILD13AMP338	8.55478
Indirana salelkari SDBDU20121316	Indirana yadera WILD13AMP338	8.87169
Indirana semipalmata CESF1730	Indirana yadera WILD13AMP338	10.2209
Indirana semipalmata SDBDU2002527	Indirana yadera WILD13AMP338	8.88935
Indirana sp. CESF2768	Indirana yadera WILD13AMP338	8.57177
Indirana sp. Nair87	Indirana yadera WILD13AMP338	6.63595
Indirana sp2 CESF1529	Indirana yadera WILD13AMP338	6.94651
Indirana sp3 CESF1664	Indirana yadera WILD13AMP338	11.9929
Indirana sp5 CESF1554	Indirana yadera WILD13AMP338	13.2631
Indirana sp6 CESF1606	Indirana yadera WILD13AMP338	11.5853
Indirana aff beddomii CESF663	Indirana yadera SDBDU20153155	4.74691
Indirana aff beddomii Nair 244	Indirana yadera SDBDU20153155	0.286048
Indirana aff beddomii Nair175	Indirana yadera SDBDU20153155	7.93896
Indirana aff beddomii Nair200	Indirana yadera SDBDU20153155	8.54803
Indirana aff beddomii Nair72	Indirana yadera SDBDU20153155	11.0117
Indirana aff diplosticta Nair791	Indirana yadera SDBDU20153155	17.7162
Indirana aff semipalmata CESF1553	Indirana yadera SDBDU20153155	11.2388
Indirana aff semipalmata3 CESF1588	Indirana yadera SDBDU20153155	8.25497
Indirana aff semipalmata4 CESF2336	Indirana yadera SDBDU20153155	7.91704
Indirana beddomii SDBDU20051232	Indirana yadera SDBDU20153155	7.28061
Indirana beddomii SDBDU20111256	Indirana yadera SDBDU20153155	7.90768
Indirana bhadrai ZSIWGRCVA887	Indirana yadera SDBDU20153155	6.34585
Indirana brachytarsus CESF1797	Indirana yadera SDBDU20153155	11.0254
Indirana chiravasi CESF2288	Indirana yadera SDBDU20153155	9.22612
Indirana diplosticta CESF2045	Indirana yadera SDBDU20153155	17.7162
Indirana diplosticta WILD15AMP640	Indirana yadera SDBDU20153155	17.2964
Indirana gundia CESF1587	Indirana yadera SDBDU20153155	6.32615
Indirana tysoni CESF543	Indirana yadera SDBDU20153155	6.32615
Indirana tysoni CESF576	Indirana yadera SDBDU20153155	6.32615
Indirana leithii AGCZRL548	Indirana yadera SDBDU20153155	6.99835
Indirana leithii Nair212	Indirana yadera SDBDU20153155	6.31389
Indirana leptodactyla CESF641	Indirana yadera SDBDU20153155	13.0506
Indirana leptodactyla CESF772	Indirana yadera SDBDU20153155	13.034
Indirana leptodactyla Nair847	Indirana yadera SDBDU20153155	13.4145
Indirana leptodactyla Nair851	Indirana yadera SDBDU20153155	13.4145
Indirana phrynoderma CESF720	Indirana yadera SDBDU20153155	15.5299
Indirana salelkari AGCZRL210	Indirana yadera SDBDU20153155	10.1675
Indirana salelkari SDBDU200340180	Indirana yadera SDBDU20153155	8.23864
Indirana salelkari SDBDU20121316	Indirana yadera SDBDU20153155	8.55478
Indirana semipalmata CESF1730	Indirana yadera SDBDU20153155	9.89841
Indirana semipalmata SDBDU2002527	Indirana yadera SDBDU20153155	8.57177
Indirana sp. CESF2768	Indirana yadera SDBDU20153155	8.25497
Indirana sp. Nair87	Indirana yadera SDBDU20153155	6.94651
Indirana sp2 CESF1529	Indirana yadera SDBDU20153155	7.25785
Indirana sp3 CESF1664	Indirana yadera SDBDU20153155	11.9929
Indirana sp5 CESF1554	Indirana yadera SDBDU20153155	12.9307
Indirana sp6 CESF1606	Indirana yadera SDBDU20153155	11.2576
Indirana aff beddomii CESF663	Indirana yadera SDBDU20152984	4.44453
Indirana aff beddomii Nair 244	Indirana yadera SDBDU20152984	0
Indirana aff beddomii Nair175	Indirana yadera SDBDU20152984	8.25497
Indirana aff beddomii Nair200	Indirana yadera SDBDU20152984	8.86469
Indirana aff beddomii Nair72	Indirana yadera SDBDU20152984	11.0117
Indirana aff diplosticta Nair791	Indirana yadera SDBDU20152984	17.3585
Indirana aff semipalmata CESF1553	Indirana yadera SDBDU20152984	11.5659
Indirana aff semipalmata3 CESF1588	Indirana yadera SDBDU20152984	8.57177
Indirana aff semipalmata4 CESF2336	Indirana yadera SDBDU20152984	8.23214
Indirana beddomii SDBDU20051232	Indirana yadera SDBDU20152984	6.96824
Indirana beddomii SDBDU20111256	Indirana yadera SDBDU20152984	7.59376
Indirana bhadrai ZSIWGRCVA887	Indirana yadera SDBDU20152984	6.65666
Indirana brachytarsus CESF1797	Indirana yadera SDBDU20152984	11.0254
Indirana chiravasi CESF2288	Indirana yadera SDBDU20152984	9.54594
Indirana diplosticta CESF2045	Indirana yadera SDBDU20152984	18.0748
Indirana diplosticta WILD15AMP640	Indirana yadera SDBDU20152984	16.941
Indirana gundia CESF1587	Indirana yadera SDBDU20152984	6.01714
Indirana tysoni CESF543	Indirana yadera SDBDU20152984	6.01714
Indirana tysoni CESF576	Indirana yadera SDBDU20152984	6.01714
Indirana leithii AGCZRL548	Indirana yadera SDBDU20152984	6.68534
Indirana leithii Nair212	Indirana yadera SDBDU20152984	6.0055
Indirana leptodactyla CESF641	Indirana yadera SDBDU20152984	12.7156
Indirana leptodactyla CESF772	Indirana yadera SDBDU20152984	13.3693
Indirana leptodactyla Nair847	Indirana yadera SDBDU20152984	13.0779
Indirana leptodactyla Nair851	Indirana yadera SDBDU20152984	13.0779
Indirana phrynoderma CESF720	Indirana yadera SDBDU20152984	15.8741
Indirana salelkari AGCZRL210	Indirana yadera SDBDU20152984	10.489
Indirana salelkari SDBDU200340180	Indirana yadera SDBDU20152984	8.55478
Indirana salelkari SDBDU20121316	Indirana yadera SDBDU20152984	8.87169
Indirana semipalmata CESF1730	Indirana yadera SDBDU20152984	10.2209
Indirana semipalmata SDBDU2002527	Indirana yadera SDBDU20152984	8.88935
Indirana sp. CESF2768	Indirana yadera SDBDU20152984	8.57177
Indirana sp. Nair87	Indirana yadera SDBDU20152984	6.63595
Indirana sp2 CESF1529	Indirana yadera SDBDU20152984	6.94651
Indirana sp3 CESF1664	Indirana yadera SDBDU20152984	11.9929
Indirana sp5 CESF1554	Indirana yadera SDBDU20152984	13.2631
Indirana sp6 CESF1606	Indirana yadera SDBDU20152984	11.5853
Indirana aff beddomii CESF663	Indirana yadera SDBDU20122744	4.44453
Indirana aff beddomii Nair 244	Indirana yadera SDBDU20122744	0
Indirana aff beddomii Nair175	Indirana yadera SDBDU20122744	8.25497
Indirana aff beddomii Nair200	Indirana yadera SDBDU20122744	8.86469
Indirana aff beddomii Nair72	Indirana yadera SDBDU20122744	11.0117
Indirana aff diplosticta Nair791	Indirana yadera SDBDU20122744	17.3585
Indirana aff semipalmata CESF1553	Indirana yadera SDBDU20122744	11.5659
Indirana aff semipalmata3 CESF1588	Indirana yadera SDBDU20122744	8.57177
Indirana aff semipalmata4 CESF2336	Indirana yadera SDBDU20122744	8.23214
Indirana beddomii SDBDU20051232	Indirana yadera SDBDU20122744	6.96824
Indirana beddomii SDBDU20111256	Indirana yadera SDBDU20122744	7.59376
Indirana bhadrai ZSIWGRCVA887	Indirana yadera SDBDU20122744	6.65666
Indirana brachytarsus CESF1797	Indirana yadera SDBDU20122744	11.0254
Indirana chiravasi CESF2288	Indirana yadera SDBDU20122744	9.54594
Indirana diplosticta CESF2045	Indirana yadera SDBDU20122744	18.0748
Indirana diplosticta WILD15AMP640	Indirana yadera SDBDU20122744	16.941
Indirana gundia CESF1587	Indirana yadera SDBDU20122744	6.01714
Indirana tysoni CESF543	Indirana yadera SDBDU20122744	6.01714
Indirana tysoni CESF576	Indirana yadera SDBDU20122744	6.01714
Indirana leithii AGCZRL548	Indirana yadera SDBDU20122744	6.68534
Indirana leithii Nair212	Indirana yadera SDBDU20122744	6.0055
Indirana leptodactyla CESF641	Indirana yadera SDBDU20122744	12.7156
Indirana leptodactyla CESF772	Indirana yadera SDBDU20122744	13.3693
Indirana leptodactyla Nair847	Indirana yadera SDBDU20122744	13.0779
Indirana leptodactyla Nair851	Indirana yadera SDBDU20122744	13.0779
Indirana phrynoderma CESF720	Indirana yadera SDBDU20122744	15.8741
Indirana salelkari AGCZRL210	Indirana yadera SDBDU20122744	10.489
Indirana salelkari SDBDU200340180	Indirana yadera SDBDU20122744	8.55478
Indirana salelkari SDBDU20121316	Indirana yadera SDBDU20122744	8.87169
Indirana semipalmata CESF1730	Indirana yadera SDBDU20122744	10.2209
Indirana semipalmata SDBDU2002527	Indirana yadera SDBDU20122744	8.88935
Indirana sp. CESF2768	Indirana yadera SDBDU20122744	8.57177
Indirana sp. Nair87	Indirana yadera SDBDU20122744	6.63595
Indirana sp2 CESF1529	Indirana yadera SDBDU20122744	6.94651
Indirana sp3 CESF1664	Indirana yadera SDBDU20122744	11.9929
Indirana sp5 CESF1554	Indirana yadera SDBDU20122744	13.2631
Indirana sp6 CESF1606	Indirana yadera SDBDU20122744	11.5853
Indirana aff beddomii CESF663	Indirana yadera SDBDU20111124	4.44453
Indirana aff beddomii Nair 244	Indirana yadera SDBDU20111124	0
Indirana aff beddomii Nair175	Indirana yadera SDBDU20111124	8.25497
Indirana aff beddomii Nair200	Indirana yadera SDBDU20111124	8.86469
Indirana aff beddomii Nair72	Indirana yadera SDBDU20111124	11.0117
Indirana aff diplosticta Nair791	Indirana yadera SDBDU20111124	17.3585
Indirana aff semipalmata CESF1553	Indirana yadera SDBDU20111124	11.5659
Indirana aff semipalmata3 CESF1588	Indirana yadera SDBDU20111124	8.57177
Indirana aff semipalmata4 CESF2336	Indirana yadera SDBDU20111124	8.23214
Indirana beddomii SDBDU20051232	Indirana yadera SDBDU20111124	6.96824
Indirana beddomii SDBDU20111256	Indirana yadera SDBDU20111124	7.59376
Indirana bhadrai ZSIWGRCVA887	Indirana yadera SDBDU20111124	6.65666
Indirana brachytarsus CESF1797	Indirana yadera SDBDU20111124	11.0254
Indirana chiravasi CESF2288	Indirana yadera SDBDU20111124	9.54594
Indirana diplosticta CESF2045	Indirana yadera SDBDU20111124	18.0748
Indirana diplosticta WILD15AMP640	Indirana yadera SDBDU20111124	16.941
Indirana gundia CESF1587	Indirana yadera SDBDU20111124	6.01714
Indirana tysoni CESF543	Indirana yadera SDBDU20111124	6.01714
Indirana tysoni CESF576	Indirana yadera SDBDU20111124	6.01714
Indirana leithii AGCZRL548	Indirana yadera SDBDU20111124	6.68534
Indirana leithii Nair212	Indirana yadera SDBDU20111124	6.0055
Indirana leptodactyla CESF641	Indirana yadera SDBDU20111124	12.7156
Indirana leptodactyla CESF772	Indirana yadera SDBDU20111124	13.3693
Indirana leptodactyla Nair847	Indirana yadera SDBDU20111124	13.0779
Indirana leptodactyla Nair851	Indirana yadera SDBDU20111124	13.0779
Indirana phrynoderma CESF720	Indirana yadera SDBDU20111124	15.8741
Indirana salelkari AGCZRL210	Indirana yadera SDBDU20111124	10.489
Indirana salelkari SDBDU200340180	Indirana yadera SDBDU20111124	8.55478
Indirana salelkari SDBDU20121316	Indirana yadera SDBDU20111124	8.87169
Indirana semipalmata CESF1730	Indirana yadera SDBDU20111124	10.2209
Indirana semipalmata SDBDU2002527	Indirana yadera SDBDU20111124	8.88935
Indirana sp. CESF2768	Indirana yadera SDBDU20111124	8.57177
Indirana sp. Nair87	Indirana yadera SDBDU20111124	6.63595
Indirana sp2 CESF1529	Indirana yadera SDBDU20111124	6.94651
Indirana sp3 CESF1664	Indirana yadera SDBDU20111124	11.9929
Indirana sp5 CESF1554	Indirana yadera SDBDU20111124	13.2631
Indirana sp6 CESF1606	Indirana yadera SDBDU20111124	11.5853
Indirana aff beddomii CESF663	Indirana yadera SDBDU20111120	4.44453
Indirana aff beddomii Nair 244	Indirana yadera SDBDU20111120	0
Indirana aff beddomii Nair175	Indirana yadera SDBDU20111120	8.25497
Indirana aff beddomii Nair200	Indirana yadera SDBDU20111120	8.86469
Indirana aff beddomii Nair72	Indirana yadera SDBDU20111120	11.0117
Indirana aff diplosticta Nair791	Indirana yadera SDBDU20111120	17.3585
Indirana aff semipalmata CESF1553	Indirana yadera SDBDU20111120	11.5659
Indirana aff semipalmata3 CESF1588	Indirana yadera SDBDU20111120	8.57177
Indirana aff semipalmata4 CESF2336	Indirana yadera SDBDU20111120	8.23214
Indirana beddomii SDBDU20051232	Indirana yadera SDBDU20111120	6.96824
Indirana beddomii SDBDU20111256	Indirana yadera SDBDU20111120	7.59376
Indirana bhadrai ZSIWGRCVA887	Indirana yadera SDBDU20111120	6.65666
Indirana brachytarsus CESF1797	Indirana yadera SDBDU20111120	11.0254
Indirana chiravasi CESF2288	Indirana yadera SDBDU20111120	9.54594
Indirana diplosticta CESF2045	Indirana yadera SDBDU20111120	18.0748
Indirana diplosticta WILD15AMP640	Indirana yadera SDBDU20111120	16.941
Indirana gundia CESF1587	Indirana yadera SDBDU20111120	6.01714
Indirana tysoni CESF543	Indirana yadera SDBDU20111120	6.01714
Indirana tysoni CESF576	Indirana yadera SDBDU20111120	6.01714
Indirana leithii AGCZRL548	Indirana yadera SDBDU20111120	6.68534
Indirana leithii Nair212	Indirana yadera SDBDU20111120	6.0055
Indirana leptodactyla CESF641	Indirana yadera SDBDU20111120	12.7156
Indirana leptodactyla CESF772	Indirana yadera SDBDU20111120	13.3693
Indirana leptodactyla Nair847	Indirana yadera SDBDU20111120	13.0779
Indirana leptodactyla Nair851	Indirana yadera SDBDU20111120	13.0779
Indirana phrynoderma CESF720	Indirana yadera SDBDU20111120	15.8741
Indirana salelkari AGCZRL210	Indirana yadera SDBDU20111120	10.489
Indirana salelkari SDBDU200340180	Indirana yadera SDBDU20111120	8.55478
Indirana salelkari SDBDU20121316	Indirana yadera SDBDU20111120	8.87169
Indirana semipalmata CESF1730	Indirana yadera SDBDU20111120	10.2209
Indirana semipalmata SDBDU2002527	Indirana yadera SDBDU20111120	8.88935
Indirana sp. CESF2768	Indirana yadera SDBDU20111120	8.57177
Indirana sp. Nair87	Indirana yadera SDBDU20111120	6.63595
Indirana sp2 CESF1529	Indirana yadera SDBDU20111120	6.94651
Indirana sp3 CESF1664	Indirana yadera SDBDU20111120	11.9929
Indirana sp5 CESF1554	Indirana yadera SDBDU20111120	13.2631
Indirana sp6 CESF1606	Indirana yadera SDBDU20111120	11.5853
Indirana aff beddomii CESF663	Indirana yadera SDBDU20064852	4.44453
Indirana aff beddomii Nair 244	Indirana yadera SDBDU20064852	0
Indirana aff beddomii Nair175	Indirana yadera SDBDU20064852	8.25497
Indirana aff beddomii Nair200	Indirana yadera SDBDU20064852	8.86469
Indirana aff beddomii Nair72	Indirana yadera SDBDU20064852	11.0117
Indirana aff diplosticta Nair791	Indirana yadera SDBDU20064852	17.3585
Indirana aff semipalmata CESF1553	Indirana yadera SDBDU20064852	11.5659
Indirana aff semipalmata3 CESF1588	Indirana yadera SDBDU20064852	8.57177
Indirana aff semipalmata4 CESF2336	Indirana yadera SDBDU20064852	8.23214
Indirana beddomii SDBDU20051232	Indirana yadera SDBDU20064852	6.96824
Indirana beddomii SDBDU20111256	Indirana yadera SDBDU20064852	7.59376
Indirana bhadrai ZSIWGRCVA887	Indirana yadera SDBDU20064852	6.65666
Indirana brachytarsus CESF1797	Indirana yadera SDBDU20064852	11.0254
Indirana chiravasi CESF2288	Indirana yadera SDBDU20064852	9.54594
Indirana diplosticta CESF2045	Indirana yadera SDBDU20064852	18.0748
Indirana diplosticta WILD15AMP640	Indirana yadera SDBDU20064852	16.941
Indirana gundia CESF1587	Indirana yadera SDBDU20064852	6.01714
Indirana tysoni CESF543	Indirana yadera SDBDU20064852	6.01714
Indirana tysoni CESF576	Indirana yadera SDBDU20064852	6.01714
Indirana leithii AGCZRL548	Indirana yadera SDBDU20064852	6.68534
Indirana leithii Nair212	Indirana yadera SDBDU20064852	6.0055
Indirana leptodactyla CESF641	Indirana yadera SDBDU20064852	12.7156
Indirana leptodactyla CESF772	Indirana yadera SDBDU20064852	13.3693
Indirana leptodactyla Nair847	Indirana yadera SDBDU20064852	13.0779
Indirana leptodactyla Nair851	Indirana yadera SDBDU20064852	13.0779
Indirana phrynoderma CESF720	Indirana yadera SDBDU20064852	15.8741
Indirana salelkari AGCZRL210	Indirana yadera SDBDU20064852	10.489
Indirana salelkari SDBDU200340180	Indirana yadera SDBDU20064852	8.55478
Indirana salelkari SDBDU20121316	Indirana yadera SDBDU20064852	8.87169
Indirana semipalmata CESF1730	Indirana yadera SDBDU20064852	10.2209
Indirana semipalmata SDBDU2002527	Indirana yadera SDBDU20064852	8.88935
Indirana sp. CESF2768	Indirana yadera SDBDU20064852	8.57177
Indirana sp. Nair87	Indirana yadera SDBDU20064852	6.63595
Indirana sp2 CESF1529	Indirana yadera SDBDU20064852	6.94651
Indirana sp3 CESF1664	Indirana yadera SDBDU20064852	11.9929
Indirana sp5 CESF1554	Indirana yadera SDBDU20064852	13.2631
Indirana sp6 CESF1606	Indirana yadera SDBDU20064852	11.5853
Indirana aff beddomii CESF663	Indirana yadera BNHS5982	4.44453
Indirana aff beddomii Nair 244	Indirana yadera BNHS5982	0
Indirana aff beddomii Nair175	Indirana yadera BNHS5982	8.25497
Indirana aff beddomii Nair200	Indirana yadera BNHS5982	8.86469
Indirana aff beddomii Nair72	Indirana yadera BNHS5982	11.0117
Indirana aff diplosticta Nair791	Indirana yadera BNHS5982	17.3585
Indirana aff semipalmata CESF1553	Indirana yadera BNHS5982	11.5659
Indirana aff semipalmata3 CESF1588	Indirana yadera BNHS5982	8.57177
Indirana aff semipalmata4 CESF2336	Indirana yadera BNHS5982	8.23214
Indirana beddomii SDBDU20051232	Indirana yadera BNHS5982	6.96824
Indirana beddomii SDBDU20111256	Indirana yadera BNHS5982	7.59376
Indirana bhadrai ZSIWGRCVA887	Indirana yadera BNHS5982	6.65666
Indirana brachytarsus CESF1797	Indirana yadera BNHS5982	11.0254
Indirana chiravasi CESF2288	Indirana yadera BNHS5982	9.54594
Indirana diplosticta CESF2045	Indirana yadera BNHS5982	18.0748
Indirana diplosticta WILD15AMP640	Indirana yadera BNHS5982	16.941
Indirana gundia CESF1587	Indirana yadera BNHS5982	6.01714
Indirana tysoni CESF543	Indirana yadera BNHS5982	6.01714
Indirana tysoni CESF576	Indirana yadera BNHS5982	6.01714
Indirana leithii AGCZRL548	Indirana yadera BNHS5982	6.68534
Indirana leithii Nair212	Indirana yadera BNHS5982	6.0055
Indirana leptodactyla CESF641	Indirana yadera BNHS5982	12.7156
Indirana leptodactyla CESF772	Indirana yadera BNHS5982	13.3693
Indirana leptodactyla Nair847	Indirana yadera BNHS5982	13.0779
Indirana leptodactyla Nair851	Indirana yadera BNHS5982	13.0779
Indirana phrynoderma CESF720	Indirana yadera BNHS5982	15.8741
Indirana salelkari AGCZRL210	Indirana yadera BNHS5982	10.489
Indirana salelkari SDBDU200340180	Indirana yadera BNHS5982	8.55478
Indirana salelkari SDBDU20121316	Indirana yadera BNHS5982	8.87169
Indirana semipalmata CESF1730	Indirana yadera BNHS5982	10.2209
Indirana semipalmata SDBDU2002527	Indirana yadera BNHS5982	8.88935
Indirana sp. CESF2768	Indirana yadera BNHS5982	8.57177
Indirana sp. Nair87	Indirana yadera BNHS5982	6.63595
Indirana sp2 CESF1529	Indirana yadera BNHS5982	6.94651
Indirana sp3 CESF1664	Indirana yadera BNHS5982	11.9929
Indirana sp5 CESF1554	Indirana yadera BNHS5982	13.2631
Indirana sp6 CESF1606	Indirana yadera BNHS5982	11.5853
Indirana aff beddomii CESF663	Indirana tysoni WILD16AMP650	5.96862
Indirana aff beddomii Nair 244	Indirana tysoni WILD16AMP650	6.01714
Indirana aff beddomii Nair175	Indirana tysoni WILD16AMP650	6.55441
Indirana aff beddomii Nair200	Indirana tysoni WILD16AMP650	8.18681
Indirana aff beddomii Nair72	Indirana tysoni WILD16AMP650	7.57886
Indirana aff diplosticta Nair791	Indirana tysoni WILD16AMP650	17.6919
Indirana aff semipalmata CESF1553	Indirana tysoni WILD16AMP650	9.1674
Indirana aff semipalmata3 CESF1588	Indirana tysoni WILD16AMP650	6.24861
Indirana aff semipalmata4 CESF2336	Indirana tysoni WILD16AMP650	7.56107
Indirana beddomii SDBDU20051232	Indirana tysoni WILD16AMP650	4.41279
Indirana beddomii SDBDU20111256	Indirana tysoni WILD16AMP650	5.31543
Indirana bhadrai ZSIWGRCVA887	Indirana tysoni WILD16AMP650	2.91238
Indirana brachytarsus CESF1797	Indirana tysoni WILD16AMP650	7.27489
Indirana chiravasi CESF2288	Indirana tysoni WILD16AMP650	7.53748
Indirana diplosticta CESF2045	Indirana tysoni WILD16AMP650	18.05
Indirana diplosticta WILD15AMP640	Indirana tysoni WILD16AMP650	17.2729
Indirana gundia CESF1587	Indirana tysoni WILD16AMP650	0
Indirana tysoni CESF543	Indirana tysoni WILD16AMP650	0
Indirana tysoni CESF576	Indirana tysoni WILD16AMP650	0
Indirana leithii AGCZRL548	Indirana tysoni WILD16AMP650	4.73253
Indirana leithii Nair212	Indirana tysoni WILD16AMP650	2.6053
Indirana leptodactyla CESF641	Indirana tysoni WILD16AMP650	11.2996
Indirana leptodactyla CESF772	Indirana tysoni WILD16AMP650	11.6913
Indirana leptodactyla Nair847	Indirana tysoni WILD16AMP650	11.6526
Indirana leptodactyla Nair851	Indirana tysoni WILD16AMP650	11.6526
Indirana phrynoderma CESF720	Indirana tysoni WILD16AMP650	14.0539
Indirana salelkari AGCZRL210	Indirana tysoni WILD16AMP650	9.79167
Indirana salelkari SDBDU200340180	Indirana tysoni WILD16AMP650	8.82254
Indirana salelkari SDBDU20121316	Indirana tysoni WILD16AMP650	8.50751
Indirana semipalmata CESF1730	Indirana tysoni WILD16AMP650	7.87356
Indirana semipalmata SDBDU2002527	Indirana tysoni WILD16AMP650	6.59492
Indirana sp. CESF2768	Indirana tysoni WILD16AMP650	6.90346
Indirana sp. Nair87	Indirana tysoni WILD16AMP650	4.10109
Indirana sp2 CESF1529	Indirana tysoni WILD16AMP650	4.69876
Indirana sp3 CESF1664	Indirana tysoni WILD16AMP650	11.9832
Indirana sp5 CESF1554	Indirana tysoni WILD16AMP650	12.5889
Indirana sp6 CESF1606	Indirana tysoni WILD16AMP650	11.576
Indirana aff beddomii CESF663	Indirana tysoni WILD15AMP615	5.96862
Indirana aff beddomii Nair 244	Indirana tysoni WILD15AMP615	6.01714
Indirana aff beddomii Nair175	Indirana tysoni WILD15AMP615	6.55441
Indirana aff beddomii Nair200	Indirana tysoni WILD15AMP615	8.18681
Indirana aff beddomii Nair72	Indirana tysoni WILD15AMP615	7.57886
Indirana aff diplosticta Nair791	Indirana tysoni WILD15AMP615	17.6919
Indirana aff semipalmata CESF1553	Indirana tysoni WILD15AMP615	9.1674
Indirana aff semipalmata3 CESF1588	Indirana tysoni WILD15AMP615	6.24861
Indirana aff semipalmata4 CESF2336	Indirana tysoni WILD15AMP615	7.56107
Indirana beddomii SDBDU20051232	Indirana tysoni WILD15AMP615	4.41279
Indirana beddomii SDBDU20111256	Indirana tysoni WILD15AMP615	5.31543
Indirana bhadrai ZSIWGRCVA887	Indirana tysoni WILD15AMP615	2.91238
Indirana brachytarsus CESF1797	Indirana tysoni WILD15AMP615	7.27489
Indirana chiravasi CESF2288	Indirana tysoni WILD15AMP615	7.53748
Indirana diplosticta CESF2045	Indirana tysoni WILD15AMP615	18.05
Indirana diplosticta WILD15AMP640	Indirana tysoni WILD15AMP615	17.2729
Indirana gundia CESF1587	Indirana tysoni WILD15AMP615	0
Indirana tysoni CESF543	Indirana tysoni WILD15AMP615	0
Indirana tysoni CESF576	Indirana tysoni WILD15AMP615	0
Indirana leithii AGCZRL548	Indirana tysoni WILD15AMP615	4.73253
Indirana leithii Nair212	Indirana tysoni WILD15AMP615	2.6053
Indirana leptodactyla CESF641	Indirana tysoni WILD15AMP615	11.2996
Indirana leptodactyla CESF772	Indirana tysoni WILD15AMP615	11.6913
Indirana leptodactyla Nair847	Indirana tysoni WILD15AMP615	11.6526
Indirana leptodactyla Nair851	Indirana tysoni WILD15AMP615	11.6526
Indirana phrynoderma CESF720	Indirana tysoni WILD15AMP615	14.0539
Indirana salelkari AGCZRL210	Indirana tysoni WILD15AMP615	9.79167
Indirana salelkari SDBDU200340180	Indirana tysoni WILD15AMP615	8.82254
Indirana salelkari SDBDU20121316	Indirana tysoni WILD15AMP615	8.50751
Indirana semipalmata CESF1730	Indirana tysoni WILD15AMP615	7.87356
Indirana semipalmata SDBDU2002527	Indirana tysoni WILD15AMP615	6.59492
Indirana sp. CESF2768	Indirana tysoni WILD15AMP615	6.90346
Indirana sp. Nair87	Indirana tysoni WILD15AMP615	4.10109
Indirana sp2 CESF1529	Indirana tysoni WILD15AMP615	4.69876
Indirana sp3 CESF1664	Indirana tysoni WILD15AMP615	11.9832
Indirana sp5 CESF1554	Indirana tysoni WILD15AMP615	12.5889
Indirana sp6 CESF1606	Indirana tysoni WILD15AMP615	11.576
Indirana aff beddomii CESF663	Indirana tysoni SDBDU201274	5.96862
Indirana aff beddomii Nair 244	Indirana tysoni SDBDU201274	6.01714
Indirana aff beddomii Nair175	Indirana tysoni SDBDU201274	6.55441
Indirana aff beddomii Nair200	Indirana tysoni SDBDU201274	8.18681
Indirana aff beddomii Nair72	Indirana tysoni SDBDU201274	7.57886
Indirana aff diplosticta Nair791	Indirana tysoni SDBDU201274	17.6919
Indirana aff semipalmata CESF1553	Indirana tysoni SDBDU201274	9.1674
Indirana aff semipalmata3 CESF1588	Indirana tysoni SDBDU201274	6.24861
Indirana aff semipalmata4 CESF2336	Indirana tysoni SDBDU201274	7.56107
Indirana beddomii SDBDU20051232	Indirana tysoni SDBDU201274	4.41279
Indirana beddomii SDBDU20111256	Indirana tysoni SDBDU201274	5.31543
Indirana bhadrai ZSIWGRCVA887	Indirana tysoni SDBDU201274	2.91238
Indirana brachytarsus CESF1797	Indirana tysoni SDBDU201274	7.27489
Indirana chiravasi CESF2288	Indirana tysoni SDBDU201274	7.53748
Indirana diplosticta CESF2045	Indirana tysoni SDBDU201274	18.05
Indirana diplosticta WILD15AMP640	Indirana tysoni SDBDU201274	17.2729
Indirana gundia CESF1587	Indirana tysoni SDBDU201274	0
Indirana tysoni CESF543	Indirana tysoni SDBDU201274	0
Indirana tysoni CESF576	Indirana tysoni SDBDU201274	0
Indirana leithii AGCZRL548	Indirana tysoni SDBDU201274	4.73253
Indirana leithii Nair212	Indirana tysoni SDBDU201274	2.6053
Indirana leptodactyla CESF641	Indirana tysoni SDBDU201274	11.2996
Indirana leptodactyla CESF772	Indirana tysoni SDBDU201274	11.6913
Indirana leptodactyla Nair847	Indirana tysoni SDBDU201274	11.6526
Indirana leptodactyla Nair851	Indirana tysoni SDBDU201274	11.6526
Indirana phrynoderma CESF720	Indirana tysoni SDBDU201274	14.0539
Indirana salelkari AGCZRL210	Indirana tysoni SDBDU201274	9.79167
Indirana salelkari SDBDU200340180	Indirana tysoni SDBDU201274	8.82254
Indirana salelkari SDBDU20121316	Indirana tysoni SDBDU201274	8.50751
Indirana semipalmata CESF1730	Indirana tysoni SDBDU201274	7.87356
Indirana semipalmata SDBDU2002527	Indirana tysoni SDBDU201274	6.59492
Indirana sp. CESF2768	Indirana tysoni SDBDU201274	6.90346
Indirana sp. Nair87	Indirana tysoni SDBDU201274	4.10109
Indirana sp2 CESF1529	Indirana tysoni SDBDU201274	4.69876
Indirana sp3 CESF1664	Indirana tysoni SDBDU201274	11.9832
Indirana sp5 CESF1554	Indirana tysoni SDBDU201274	12.5889
Indirana sp6 CESF1606	Indirana tysoni SDBDU201274	11.576
Indirana aff beddomii CESF663	Indirana tysoni SDBDU20122228	5.96862
Indirana aff beddomii Nair 244	Indirana tysoni SDBDU20122228	6.01714
Indirana aff beddomii Nair175	Indirana tysoni SDBDU20122228	6.55441
Indirana aff beddomii Nair200	Indirana tysoni SDBDU20122228	8.18681
Indirana aff beddomii Nair72	Indirana tysoni SDBDU20122228	7.57886
Indirana aff diplosticta Nair791	Indirana tysoni SDBDU20122228	17.6919
Indirana aff semipalmata CESF1553	Indirana tysoni SDBDU20122228	9.1674
Indirana aff semipalmata3 CESF1588	Indirana tysoni SDBDU20122228	6.24861
Indirana aff semipalmata4 CESF2336	Indirana tysoni SDBDU20122228	7.56107
Indirana beddomii SDBDU20051232	Indirana tysoni SDBDU20122228	4.41279
Indirana beddomii SDBDU20111256	Indirana tysoni SDBDU20122228	5.31543
Indirana bhadrai ZSIWGRCVA887	Indirana tysoni SDBDU20122228	2.91238
Indirana brachytarsus CESF1797	Indirana tysoni SDBDU20122228	7.27489
Indirana chiravasi CESF2288	Indirana tysoni SDBDU20122228	7.53748
Indirana diplosticta CESF2045	Indirana tysoni SDBDU20122228	18.05
Indirana diplosticta WILD15AMP640	Indirana tysoni SDBDU20122228	17.2729
Indirana gundia CESF1587	Indirana tysoni SDBDU20122228	0
Indirana tysoni CESF543	Indirana tysoni SDBDU20122228	0
Indirana tysoni CESF576	Indirana tysoni SDBDU20122228	0
Indirana leithii AGCZRL548	Indirana tysoni SDBDU20122228	4.73253
Indirana leithii Nair212	Indirana tysoni SDBDU20122228	2.6053
Indirana leptodactyla CESF641	Indirana tysoni SDBDU20122228	11.2996
Indirana leptodactyla CESF772	Indirana tysoni SDBDU20122228	11.6913
Indirana leptodactyla Nair847	Indirana tysoni SDBDU20122228	11.6526
Indirana leptodactyla Nair851	Indirana tysoni SDBDU20122228	11.6526
Indirana phrynoderma CESF720	Indirana tysoni SDBDU20122228	14.0539
Indirana salelkari AGCZRL210	Indirana tysoni SDBDU20122228	9.79167
Indirana salelkari SDBDU200340180	Indirana tysoni SDBDU20122228	8.82254
Indirana salelkari SDBDU20121316	Indirana tysoni SDBDU20122228	8.50751
Indirana semipalmata CESF1730	Indirana tysoni SDBDU20122228	7.87356
Indirana semipalmata SDBDU2002527	Indirana tysoni SDBDU20122228	6.59492
Indirana sp. CESF2768	Indirana tysoni SDBDU20122228	6.90346
Indirana sp. Nair87	Indirana tysoni SDBDU20122228	4.10109
Indirana sp2 CESF1529	Indirana tysoni SDBDU20122228	4.69876
Indirana sp3 CESF1664	Indirana tysoni SDBDU20122228	11.9832
Indirana sp5 CESF1554	Indirana tysoni SDBDU20122228	12.5889
Indirana sp6 CESF1606	Indirana tysoni SDBDU20122228	11.576
Indirana aff beddomii CESF663	Indirana tysoni SDBDU2012102	5.96862
Indirana aff beddomii Nair 244	Indirana tysoni SDBDU2012102	6.01714
Indirana aff beddomii Nair175	Indirana tysoni SDBDU2012102	6.55441
Indirana aff beddomii Nair200	Indirana tysoni SDBDU2012102	8.18681
Indirana aff beddomii Nair72	Indirana tysoni SDBDU2012102	7.57886
Indirana aff diplosticta Nair791	Indirana tysoni SDBDU2012102	17.6919
Indirana aff semipalmata CESF1553	Indirana tysoni SDBDU2012102	9.1674
Indirana aff semipalmata3 CESF1588	Indirana tysoni SDBDU2012102	6.24861
Indirana aff semipalmata4 CESF2336	Indirana tysoni SDBDU2012102	7.56107
Indirana beddomii SDBDU20051232	Indirana tysoni SDBDU2012102	4.41279
Indirana beddomii SDBDU20111256	Indirana tysoni SDBDU2012102	5.31543
Indirana bhadrai ZSIWGRCVA887	Indirana tysoni SDBDU2012102	2.91238
Indirana brachytarsus CESF1797	Indirana tysoni SDBDU2012102	7.27489
Indirana chiravasi CESF2288	Indirana tysoni SDBDU2012102	7.53748
Indirana diplosticta CESF2045	Indirana tysoni SDBDU2012102	18.05
Indirana diplosticta WILD15AMP640	Indirana tysoni SDBDU2012102	17.2729
Indirana gundia CESF1587	Indirana tysoni SDBDU2012102	0
Indirana tysoni CESF543	Indirana tysoni SDBDU2012102	0
Indirana tysoni CESF576	Indirana tysoni SDBDU2012102	0
Indirana leithii AGCZRL548	Indirana tysoni SDBDU2012102	4.73253
Indirana leithii Nair212	Indirana tysoni SDBDU2012102	2.6053
Indirana leptodactyla CESF641	Indirana tysoni SDBDU2012102	11.2996
Indirana leptodactyla CESF772	Indirana tysoni SDBDU2012102	11.6913
Indirana leptodactyla Nair847	Indirana tysoni SDBDU2012102	11.6526
Indirana leptodactyla Nair851	Indirana tysoni SDBDU2012102	11.6526
Indirana phrynoderma CESF720	Indirana tysoni SDBDU2012102	14.0539
Indirana salelkari AGCZRL210	Indirana tysoni SDBDU2012102	9.79167
Indirana salelkari SDBDU200340180	Indirana tysoni SDBDU2012102	8.82254
Indirana salelkari SDBDU20121316	Indirana tysoni SDBDU2012102	8.50751
Indirana semipalmata CESF1730	Indirana tysoni SDBDU2012102	7.87356
Indirana semipalmata SDBDU2002527	Indirana tysoni SDBDU2012102	6.59492
Indirana sp. CESF2768	Indirana tysoni SDBDU2012102	6.90346
Indirana sp. Nair87	Indirana tysoni SDBDU2012102	4.10109
Indirana sp2 CESF1529	Indirana tysoni SDBDU2012102	4.69876
Indirana sp3 CESF1664	Indirana tysoni SDBDU2012102	11.9832
Indirana sp5 CESF1554	Indirana tysoni SDBDU2012102	12.5889
Indirana sp6 CESF1606	Indirana tysoni SDBDU2012102	11.576
Indirana aff beddomii CESF663	Indirana tysoni SDBDU20111395	5.96862
Indirana aff beddomii Nair 244	Indirana tysoni SDBDU20111395	6.01714
Indirana aff beddomii Nair175	Indirana tysoni SDBDU20111395	6.55441
Indirana aff beddomii Nair200	Indirana tysoni SDBDU20111395	8.18681
Indirana aff beddomii Nair72	Indirana tysoni SDBDU20111395	7.57886
Indirana aff diplosticta Nair791	Indirana tysoni SDBDU20111395	17.6919
Indirana aff semipalmata CESF1553	Indirana tysoni SDBDU20111395	9.1674
Indirana aff semipalmata3 CESF1588	Indirana tysoni SDBDU20111395	6.24861
Indirana aff semipalmata4 CESF2336	Indirana tysoni SDBDU20111395	7.56107
Indirana beddomii SDBDU20051232	Indirana tysoni SDBDU20111395	4.41279
Indirana beddomii SDBDU20111256	Indirana tysoni SDBDU20111395	5.31543
Indirana bhadrai ZSIWGRCVA887	Indirana tysoni SDBDU20111395	2.91238
Indirana brachytarsus CESF1797	Indirana tysoni SDBDU20111395	7.27489
Indirana chiravasi CESF2288	Indirana tysoni SDBDU20111395	7.53748
Indirana diplosticta CESF2045	Indirana tysoni SDBDU20111395	18.05
Indirana diplosticta WILD15AMP640	Indirana tysoni SDBDU20111395	17.2729
Indirana gundia CESF1587	Indirana tysoni SDBDU20111395	0
Indirana tysoni CESF543	Indirana tysoni SDBDU20111395	0
Indirana tysoni CESF576	Indirana tysoni SDBDU20111395	0
Indirana leithii AGCZRL548	Indirana tysoni SDBDU20111395	4.73253
Indirana leithii Nair212	Indirana tysoni SDBDU20111395	2.6053
Indirana leptodactyla CESF641	Indirana tysoni SDBDU20111395	11.2996
Indirana leptodactyla CESF772	Indirana tysoni SDBDU20111395	11.6913
Indirana leptodactyla Nair847	Indirana tysoni SDBDU20111395	11.6526
Indirana leptodactyla Nair851	Indirana tysoni SDBDU20111395	11.6526
Indirana phrynoderma CESF720	Indirana tysoni SDBDU20111395	14.0539
Indirana salelkari AGCZRL210	Indirana tysoni SDBDU20111395	9.79167
Indirana salelkari SDBDU200340180	Indirana tysoni SDBDU20111395	8.82254
Indirana salelkari SDBDU20121316	Indirana tysoni SDBDU20111395	8.50751
Indirana semipalmata CESF1730	Indirana tysoni SDBDU20111395	7.87356
Indirana semipalmata SDBDU2002527	Indirana tysoni SDBDU20111395	6.59492
Indirana sp. CESF2768	Indirana tysoni SDBDU20111395	6.90346
Indirana sp. Nair87	Indirana tysoni SDBDU20111395	4.10109
Indirana sp2 CESF1529	Indirana tysoni SDBDU20111395	4.69876
Indirana sp3 CESF1664	Indirana tysoni SDBDU20111395	11.9832
Indirana sp5 CESF1554	Indirana tysoni SDBDU20111395	12.5889
Indirana sp6 CESF1606	Indirana tysoni SDBDU20111395	11.576
Indirana aff beddomii CESF663	Indirana tysoni SDBDU20075093	5.96862
Indirana aff beddomii Nair 244	Indirana tysoni SDBDU20075093	6.01714
Indirana aff beddomii Nair175	Indirana tysoni SDBDU20075093	6.55441
Indirana aff beddomii Nair200	Indirana tysoni SDBDU20075093	8.18681
Indirana aff beddomii Nair72	Indirana tysoni SDBDU20075093	7.57886
Indirana aff diplosticta Nair791	Indirana tysoni SDBDU20075093	17.6919
Indirana aff semipalmata CESF1553	Indirana tysoni SDBDU20075093	9.1674
Indirana aff semipalmata3 CESF1588	Indirana tysoni SDBDU20075093	6.24861
Indirana aff semipalmata4 CESF2336	Indirana tysoni SDBDU20075093	7.56107
Indirana beddomii SDBDU20051232	Indirana tysoni SDBDU20075093	4.41279
Indirana beddomii SDBDU20111256	Indirana tysoni SDBDU20075093	5.31543
Indirana bhadrai ZSIWGRCVA887	Indirana tysoni SDBDU20075093	2.91238
Indirana brachytarsus CESF1797	Indirana tysoni SDBDU20075093	7.27489
Indirana chiravasi CESF2288	Indirana tysoni SDBDU20075093	7.53748
Indirana diplosticta CESF2045	Indirana tysoni SDBDU20075093	18.05
Indirana diplosticta WILD15AMP640	Indirana tysoni SDBDU20075093	17.2729
Indirana gundia CESF1587	Indirana tysoni SDBDU20075093	0
Indirana tysoni CESF543	Indirana tysoni SDBDU20075093	0
Indirana tysoni CESF576	Indirana tysoni SDBDU20075093	0
Indirana leithii AGCZRL548	Indirana tysoni SDBDU20075093	4.73253
Indirana leithii Nair212	Indirana tysoni SDBDU20075093	2.6053
Indirana leptodactyla CESF641	Indirana tysoni SDBDU20075093	11.2996
Indirana leptodactyla CESF772	Indirana tysoni SDBDU20075093	11.6913
Indirana leptodactyla Nair847	Indirana tysoni SDBDU20075093	11.6526
Indirana leptodactyla Nair851	Indirana tysoni SDBDU20075093	11.6526
Indirana phrynoderma CESF720	Indirana tysoni SDBDU20075093	14.0539
Indirana salelkari AGCZRL210	Indirana tysoni SDBDU20075093	9.79167
Indirana salelkari SDBDU200340180	Indirana tysoni SDBDU20075093	8.82254
Indirana salelkari SDBDU20121316	Indirana tysoni SDBDU20075093	8.50751
Indirana semipalmata CESF1730	Indirana tysoni SDBDU20075093	7.87356
Indirana semipalmata SDBDU2002527	Indirana tysoni SDBDU20075093	6.59492
Indirana sp. CESF2768	Indirana tysoni SDBDU20075093	6.90346
Indirana sp. Nair87	Indirana tysoni SDBDU20075093	4.10109
Indirana sp2 CESF1529	Indirana tysoni SDBDU20075093	4.69876
Indirana sp3 CESF1664	Indirana tysoni SDBDU20075093	11.9832
Indirana sp5 CESF1554	Indirana tysoni SDBDU20075093	12.5889
Indirana sp6 CESF1606	Indirana tysoni SDBDU20075093	11.576
Indirana aff beddomii CESF663	Indirana tysoni SDBDU20061443	5.96862
Indirana aff beddomii Nair 244	Indirana tysoni SDBDU20061443	6.01714
Indirana aff beddomii Nair175	Indirana tysoni SDBDU20061443	6.55441
Indirana aff beddomii Nair200	Indirana tysoni SDBDU20061443	8.18681
Indirana aff beddomii Nair72	Indirana tysoni SDBDU20061443	7.57886
Indirana aff diplosticta Nair791	Indirana tysoni SDBDU20061443	17.6919
Indirana aff semipalmata CESF1553	Indirana tysoni SDBDU20061443	9.1674
Indirana aff semipalmata3 CESF1588	Indirana tysoni SDBDU20061443	6.24861
Indirana aff semipalmata4 CESF2336	Indirana tysoni SDBDU20061443	7.56107
Indirana beddomii SDBDU20051232	Indirana tysoni SDBDU20061443	4.41279
Indirana beddomii SDBDU20111256	Indirana tysoni SDBDU20061443	5.31543
Indirana bhadrai ZSIWGRCVA887	Indirana tysoni SDBDU20061443	2.91238
Indirana brachytarsus CESF1797	Indirana tysoni SDBDU20061443	7.27489
Indirana chiravasi CESF2288	Indirana tysoni SDBDU20061443	7.53748
Indirana diplosticta CESF2045	Indirana tysoni SDBDU20061443	18.05
Indirana diplosticta WILD15AMP640	Indirana tysoni SDBDU20061443	17.2729
Indirana gundia CESF1587	Indirana tysoni SDBDU20061443	0
Indirana tysoni CESF543	Indirana tysoni SDBDU20061443	0
Indirana tysoni CESF576	Indirana tysoni SDBDU20061443	0
Indirana leithii AGCZRL548	Indirana tysoni SDBDU20061443	4.73253
Indirana leithii Nair212	Indirana tysoni SDBDU20061443	2.6053
Indirana leptodactyla CESF641	Indirana tysoni SDBDU20061443	11.2996
Indirana leptodactyla CESF772	Indirana tysoni SDBDU20061443	11.6913
Indirana leptodactyla Nair847	Indirana tysoni SDBDU20061443	11.6526
Indirana leptodactyla Nair851	Indirana tysoni SDBDU20061443	11.6526
Indirana phrynoderma CESF720	Indirana tysoni SDBDU20061443	14.0539
Indirana salelkari AGCZRL210	Indirana tysoni SDBDU20061443	9.79167
Indirana salelkari SDBDU200340180	Indirana tysoni SDBDU20061443	8.82254
Indirana salelkari SDBDU20121316	Indirana tysoni SDBDU20061443	8.50751
Indirana semipalmata CESF1730	Indirana tysoni SDBDU20061443	7.87356
Indirana semipalmata SDBDU2002527	Indirana tysoni SDBDU20061443	6.59492
Indirana sp. CESF2768	Indirana tysoni SDBDU20061443	6.90346
Indirana sp. Nair87	Indirana tysoni SDBDU20061443	4.10109
Indirana sp2 CESF1529	Indirana tysoni SDBDU20061443	4.69876
Indirana sp3 CESF1664	Indirana tysoni SDBDU20061443	11.9832
Indirana sp5 CESF1554	Indirana tysoni SDBDU20061443	12.5889
Indirana sp6 CESF1606	Indirana tysoni SDBDU20061443	11.576
Indirana aff beddomii CESF663	Indirana tysoni BNHS5979	5.96862
Indirana aff beddomii Nair 244	Indirana tysoni BNHS5979	6.01714
Indirana aff beddomii Nair175	Indirana tysoni BNHS5979	6.55441
Indirana aff beddomii Nair200	Indirana tysoni BNHS5979	8.18681
Indirana aff beddomii Nair72	Indirana tysoni BNHS5979	7.57886
Indirana aff diplosticta Nair791	Indirana tysoni BNHS5979	17.6919
Indirana aff semipalmata CESF1553	Indirana tysoni BNHS5979	9.1674
Indirana aff semipalmata3 CESF1588	Indirana tysoni BNHS5979	6.24861
Indirana aff semipalmata4 CESF2336	Indirana tysoni BNHS5979	7.56107
Indirana beddomii SDBDU20051232	Indirana tysoni BNHS5979	4.41279
Indirana beddomii SDBDU20111256	Indirana tysoni BNHS5979	5.31543
Indirana bhadrai ZSIWGRCVA887	Indirana tysoni BNHS5979	2.91238
Indirana brachytarsus CESF1797	Indirana tysoni BNHS5979	7.27489
Indirana chiravasi CESF2288	Indirana tysoni BNHS5979	7.53748
Indirana diplosticta CESF2045	Indirana tysoni BNHS5979	18.05
Indirana diplosticta WILD15AMP640	Indirana tysoni BNHS5979	17.2729
Indirana gundia CESF1587	Indirana tysoni BNHS5979	0
Indirana tysoni CESF543	Indirana tysoni BNHS5979	0
Indirana tysoni CESF576	Indirana tysoni BNHS5979	0
Indirana leithii AGCZRL548	Indirana tysoni BNHS5979	4.73253
Indirana leithii Nair212	Indirana tysoni BNHS5979	2.6053
Indirana leptodactyla CESF641	Indirana tysoni BNHS5979	11.2996
Indirana leptodactyla CESF772	Indirana tysoni BNHS5979	11.6913
Indirana leptodactyla Nair847	Indirana tysoni BNHS5979	11.6526
Indirana leptodactyla Nair851	Indirana tysoni BNHS5979	11.6526
Indirana phrynoderma CESF720	Indirana tysoni BNHS5979	14.0539
Indirana salelkari AGCZRL210	Indirana tysoni BNHS5979	9.79167
Indirana salelkari SDBDU200340180	Indirana tysoni BNHS5979	8.82254
Indirana salelkari SDBDU20121316	Indirana tysoni BNHS5979	8.50751
Indirana semipalmata CESF1730	Indirana tysoni BNHS5979	7.87356
Indirana semipalmata SDBDU2002527	Indirana tysoni BNHS5979	6.59492
Indirana sp. CESF2768	Indirana tysoni BNHS5979	6.90346
Indirana sp. Nair87	Indirana tysoni BNHS5979	4.10109
Indirana sp2 CESF1529	Indirana tysoni BNHS5979	4.69876
Indirana sp3 CESF1664	Indirana tysoni BNHS5979	11.9832
Indirana sp5 CESF1554	Indirana tysoni BNHS5979	12.5889
Indirana sp6 CESF1606	Indirana tysoni BNHS5979	11.576
Indirana aff beddomii CESF663	Indirana sp6 CESF1606	13.0175
Indirana aff beddomii Nair 244	Indirana sp6 CESF1606	11.5853
Indirana aff beddomii Nair175	Indirana sp6 CESF1606	11.662
Indirana aff beddomii Nair200	Indirana sp6 CESF1606	10.3595
Indirana aff beddomii Nair72	Indirana sp6 CESF1606	12.0383
Indirana aff diplosticta Nair791	Indirana sp6 CESF1606	12.7852
Indirana aff semipalmata CESF1553	Indirana sp6 CESF1606	12.0329
Indirana beddomii SDBDU20051232	Indirana sp6 CESF1606	10.3256
Indirana beddomii SDBDU20111256	Indirana sp6 CESF1606	10.6525
Indirana chiravasi CESF2288	Indirana sp6 CESF1606	10.9802
Indirana diplosticta CESF2045	Indirana sp6 CESF1606	11.7008
Indirana diplosticta WILD15AMP640	Indirana sp6 CESF1606	11.9929
Indirana tysoni CESF576	Indirana sp6 CESF1606	11.576
Indirana leithii AGCZRL548	Indirana sp6 CESF1606	11.3369
Indirana leithii Nair212	Indirana sp6 CESF1606	11.2715
Indirana leptodactyla CESF772	Indirana sp6 CESF1606	6.00776
Indirana leptodactyla Nair847	Indirana sp6 CESF1606	5.68248
Indirana leptodactyla Nair851	Indirana sp6 CESF1606	5.68248
Indirana phrynoderma CESF720	Indirana sp6 CESF1606	7.56996
Indirana semipalmata CESF1730	Indirana sp6 CESF1606	11.7251
Indirana semipalmata SDBDU2002527	Indirana sp6 CESF1606	10.9577
Indirana sp. CESF2768	Indirana sp6 CESF1606	10.6308
Indirana sp. Nair87	Indirana sp6 CESF1606	10.3129
Indirana sp5 CESF1554	Indirana sp6 CESF1606	3.81901
Indirana aff beddomii Nair 244	Indirana sp5 CESF1554	13.2631
Indirana aff beddomii Nair175	Indirana sp5 CESF1554	11.3087
Indirana aff beddomii Nair200	Indirana sp5 CESF1554	10.0118
Indirana aff beddomii Nair72	Indirana sp5 CESF1554	14.1382
Indirana aff diplosticta Nair791	Indirana sp5 CESF1554	12.5335
Indirana aff semipalmata CESF1553	Indirana sp5 CESF1554	11.6475
Indirana beddomii SDBDU20051232	Indirana sp5 CESF1554	11.9929
Indirana beddomii SDBDU20111256	Indirana sp5 CESF1554	12.9904
Indirana diplosticta WILD15AMP640	Indirana sp5 CESF1554	11.0758
Indirana tysoni CESF576	Indirana sp5 CESF1554	12.5889
Indirana leithii AGCZRL548	Indirana sp5 CESF1554	13.7519
Indirana leithii Nair212	Indirana sp5 CESF1554	12.2837
Indirana leptodactyla CESF772	Indirana sp5 CESF1554	4.44111
Indirana leptodactyla Nair847	Indirana sp5 CESF1554	4.12725
Indirana leptodactyla Nair851	Indirana sp5 CESF1554	4.12725
Indirana phrynoderma CESF720	Indirana sp5 CESF1554	6.59742
Indirana semipalmata SDBDU2002527	Indirana sp5 CESF1554	11.2346
Indirana sp. Nair87	Indirana sp5 CESF1554	11.9779
Indirana aff beddomii CESF663	Indirana sp4 CESF724	14.2471
Indirana aff beddomii Nair 244	Indirana sp4 CESF724	12.7156
Indirana aff beddomii Nair175	Indirana sp4 CESF724	12.0481
Indirana aff beddomii Nair200	Indirana sp4 CESF724	12.0633
Indirana aff beddomii Nair72	Indirana sp4 CESF724	13.8932
Indirana aff diplosticta Nair791	Indirana sp4 CESF724	11.0392
Indirana aff semipalmata CESF1553	Indirana sp4 CESF724	11.7251
Indirana aff semipalmata4 CESF2336	Indirana sp4 CESF724	12.0633
Indirana beddomii SDBDU20051232	Indirana sp4 CESF724	11.4074
Indirana beddomii SDBDU20111256	Indirana sp4 CESF724	11.7399
Indirana brachytarsus CESF1797	Indirana sp4 CESF724	14.6286
Indirana chiravasi CESF2288	Indirana sp4 CESF724	12.4073
Indirana diplosticta CESF2045	Indirana sp4 CESF724	11.2947
Indirana diplosticta WILD15AMP640	Indirana sp4 CESF724	10.2793
Indirana tysoni CESF576	Indirana sp4 CESF724	12.008
Indirana leithii AGCZRL548	Indirana sp4 CESF724	13.1668
Indirana leithii Nair212	Indirana sp4 CESF724	11.7008
Indirana leptodactyla CESF772	Indirana sp4 CESF724	1.15399
Indirana leptodactyla Nair847	Indirana sp4 CESF724	0.286568
Indirana leptodactyla Nair851	Indirana sp4 CESF724	0.286568
Indirana phrynoderma CESF720	Indirana sp4 CESF724	4.72186
Indirana semipalmata CESF1730	Indirana sp4 CESF724	11.3696
Indirana semipalmata SDBDU2002527	Indirana sp4 CESF724	11.638
Indirana sp. CESF2768	Indirana sp4 CESF724	11.3087
Indirana sp. Nair87	Indirana sp4 CESF724	11.3931
Indirana sp5 CESF1554	Indirana sp4 CESF724	4.4361
Indirana sp6 CESF1606	Indirana sp4 CESF724	6.00082
Indirana aff beddomii Nair 244	Indirana sp4 CESF698	12.7156
Indirana aff beddomii Nair175	Indirana sp4 CESF698	12.0481
Indirana aff beddomii Nair200	Indirana sp4 CESF698	12.0633
Indirana aff beddomii Nair72	Indirana sp4 CESF698	13.8932
Indirana aff diplosticta Nair791	Indirana sp4 CESF698	11.0392
Indirana beddomii SDBDU20051232	Indirana sp4 CESF698	11.4074
Indirana beddomii SDBDU20111256	Indirana sp4 CESF698	11.7399
Indirana diplosticta WILD15AMP640	Indirana sp4 CESF698	10.2793
Indirana tysoni CESF576	Indirana sp4 CESF698	12.008
Indirana leithii AGCZRL548	Indirana sp4 CESF698	13.1668
Indirana leithii Nair212	Indirana sp4 CESF698	11.7008
Indirana leptodactyla Nair847	Indirana sp4 CESF698	0.286568
Indirana leptodactyla Nair851	Indirana sp4 CESF698	0.286568
Indirana semipalmata SDBDU2002527	Indirana sp4 CESF698	11.638
Indirana sp. Nair87	Indirana sp4 CESF698	11.3931
Indirana aff beddomii CESF663	Indirana sp4 CESF282	13.8279
Indirana aff beddomii Nair 244	Indirana sp4 CESF282	13.034
Indirana aff beddomii Nair175	Indirana sp4 CESF282	10.9938
Indirana aff beddomii Nair200	Indirana sp4 CESF282	11.0075
Indirana aff beddomii Nair72	Indirana sp4 CESF282	13.139
Indirana aff diplosticta Nair791	Indirana sp4 CESF282	11.0027
Indirana aff semipalmata CESF1553	Indirana sp4 CESF282	10.6743
Indirana aff semipalmata4 CESF2336	Indirana sp4 CESF282	11.0075
Indirana beddomii SDBDU20051232	Indirana sp4 CESF282	11.0164
Indirana beddomii SDBDU20111256	Indirana sp4 CESF282	11.3461
Indirana brachytarsus CESF1797	Indirana sp4 CESF282	13.8637
Indirana chiravasi CESF2288	Indirana sp4 CESF282	11.3461
Indirana diplosticta CESF2045	Indirana sp4 CESF282	11.332
Indirana diplosticta WILD15AMP640	Indirana sp4 CESF282	10.6393
Indirana tysoni CESF576	Indirana sp4 CESF282	11.6141
Indirana leithii AGCZRL548	Indirana sp4 CESF282	12.7584
Indirana leithii Nair212	Indirana sp4 CESF282	11.3087
Indirana leptodactyla CESF772	Indirana sp4 CESF282	0.865323
Indirana leptodactyla Nair847	Indirana sp4 CESF282	0.574479
Indirana leptodactyla Nair851	Indirana sp4 CESF282	0.574479
Indirana phrynoderma CESF720	Indirana sp4 CESF282	4.12578
Indirana semipalmata CESF1730	Indirana sp4 CESF282	10.3256
Indirana semipalmata SDBDU2002527	Indirana sp4 CESF282	10.5961
Indirana sp. CESF2768	Indirana sp4 CESF282	10.271
Indirana sp. Nair87	Indirana sp4 CESF282	11.0027
Indirana sp5 CESF1554	Indirana sp4 CESF282	4.13972
Indirana sp6 CESF1606	Indirana sp4 CESF282	5.7
Indirana aff beddomii Nair 244	Indirana sp4 CESF250	13.034
Indirana aff beddomii Nair175	Indirana sp4 CESF250	10.9938
Indirana aff beddomii Nair200	Indirana sp4 CESF250	11.0075
Indirana aff beddomii Nair72	Indirana sp4 CESF250	13.139
Indirana aff diplosticta Nair791	Indirana sp4 CESF250	11.0027
Indirana aff semipalmata CESF1553	Indirana sp4 CESF250	10.6743
Indirana beddomii SDBDU20051232	Indirana sp4 CESF250	11.0164
Indirana beddomii SDBDU20111256	Indirana sp4 CESF250	11.3461
Indirana chiravasi CESF2288	Indirana sp4 CESF250	11.3461
Indirana diplosticta CESF2045	Indirana sp4 CESF250	11.332
Indirana diplosticta WILD15AMP640	Indirana sp4 CESF250	10.6393
Indirana tysoni CESF576	Indirana sp4 CESF250	11.6141
Indirana leithii AGCZRL548	Indirana sp4 CESF250	12.7584
Indirana leithii Nair212	Indirana sp4 CESF250	11.3087
Indirana leptodactyla CESF772	Indirana sp4 CESF250	0.865323
Indirana leptodactyla Nair847	Indirana sp4 CESF250	0.574479
Indirana leptodactyla Nair851	Indirana sp4 CESF250	0.574479
Indirana phrynoderma CESF720	Indirana sp4 CESF250	4.12578
Indirana semipalmata CESF1730	Indirana sp4 CESF250	10.3256
Indirana semipalmata SDBDU2002527	Indirana sp4 CESF250	10.5961
Indirana sp. CESF2768	Indirana sp4 CESF250	10.271
Indirana sp. Nair87	Indirana sp4 CESF250	11.0027
Indirana sp5 CESF1554	Indirana sp4 CESF250	4.13972
Indirana aff beddomii CESF663	Indirana sp3 CESF1664	13.4428
Indirana aff beddomii Nair 244	Indirana sp3 CESF1664	11.9929
Indirana aff beddomii Nair175	Indirana sp3 CESF1664	12.4073
Indirana aff beddomii Nair200	Indirana sp3 CESF1664	11.0897
Indirana aff beddomii Nair72	Indirana sp3 CESF1664	12.0383
Indirana aff diplosticta Nair791	Indirana sp3 CESF1664	13.2117
Indirana aff semipalmata CESF1553	Indirana sp3 CESF1664	12.7852
Indirana aff semipalmata4 CESF2336	Indirana sp3 CESF1664	11.7547
Indirana beddomii SDBDU20051232	Indirana sp3 CESF1664	10.7229
Indirana beddomii SDBDU20111256	Indirana sp3 CESF1664	11.0529
Indirana brachytarsus CESF1797	Indirana sp3 CESF1664	12.748
Indirana chiravasi CESF2288	Indirana sp3 CESF1664	11.7155
Indirana diplosticta CESF2045	Indirana sp3 CESF1664	12.449
Indirana diplosticta WILD15AMP640	Indirana sp3 CESF1664	12.4073
Indirana tysoni CESF543	Indirana sp3 CESF1664	11.9832
Indirana tysoni CESF576	Indirana sp3 CESF1664	11.9832
Indirana leithii AGCZRL548	Indirana sp3 CESF1664	11.7451
Indirana leithii Nair212	Indirana sp3 CESF1664	11.6767
Indirana leptodactyla CESF641	Indirana sp3 CESF1664	5.70658
Indirana leptodactyla CESF772	Indirana sp3 CESF1664	6.66701
Indirana leptodactyla Nair847	Indirana sp3 CESF1664	6.02639
Indirana leptodactyla Nair851	Indirana sp3 CESF1664	6.02639
Indirana phrynoderma CESF720	Indirana sp3 CESF1664	8.24845
Indirana semipalmata CESF1730	Indirana sp3 CESF1664	12.4752
Indirana semipalmata SDBDU2002527	Indirana sp3 CESF1664	11.6913
Indirana sp. CESF2768	Indirana sp3 CESF1664	11.3603
Indirana sp. Nair87	Indirana sp3 CESF1664	10.7095
Indirana sp2 CESF1529	Indirana sp3 CESF1664	10.7095
Indirana sp5 CESF1554	Indirana sp3 CESF1664	4.44453
Indirana sp6 CESF1606	Indirana sp3 CESF1664	0.576146
Indirana aff beddomii CESF663	Indirana sp2 CESF2760	6.27503
Indirana aff beddomii Nair 244	Indirana sp2 CESF2760	7.25785
Indirana aff beddomii Nair175	Indirana sp2 CESF2760	4.41279
Indirana aff beddomii Nair200	Indirana sp2 CESF2760	7.56107
Indirana aff beddomii Nair72	Indirana sp2 CESF2760	6.64368
Indirana aff diplosticta Nair791	Indirana sp2 CESF2760	15.8452
Indirana aff semipalmata CESF1553	Indirana sp2 CESF2760	7.27778
Indirana aff semipalmata4 CESF2336	Indirana sp2 CESF2760	6.93841
Indirana beddomii SDBDU20051232	Indirana sp2 CESF2760	1.73219
Indirana beddomii SDBDU20111256	Indirana sp2 CESF2760	0.286874
Indirana brachytarsus CESF1797	Indirana sp2 CESF2760	6.96278
Indirana chiravasi CESF2288	Indirana sp2 CESF2760	7.567
Indirana diplosticta CESF2045	Indirana sp2 CESF2760	16.9037
Indirana diplosticta WILD15AMP640	Indirana sp2 CESF2760	15.4397
Indirana tysoni CESF576	Indirana sp2 CESF2760	4.9987
Indirana leithii AGCZRL548	Indirana sp2 CESF2760	3.83049
Indirana leithii Nair212	Indirana sp2 CESF2760	4.68992
Indirana leptodactyla CESF772	Indirana sp2 CESF2760	11.7399
Indirana leptodactyla Nair847	Indirana sp2 CESF2760	11.3696
Indirana leptodactyla Nair851	Indirana sp2 CESF2760	11.3696
Indirana phrynoderma CESF720	Indirana sp2 CESF2760	13.4366
Indirana semipalmata CESF1730	Indirana sp2 CESF2760	4.74691
Indirana semipalmata SDBDU2002527	Indirana sp2 CESF2760	4.75964
Indirana sp. CESF2768	Indirana sp2 CESF2760	4.45643
Indirana sp. Nair87	Indirana sp2 CESF2760	1.43748
Indirana sp5 CESF1554	Indirana sp2 CESF2760	12.9739
Indirana sp6 CESF1606	Indirana sp2 CESF2760	10.6393
Indirana aff beddomii CESF663	Indirana sp2 CESF1844	6.27503
Indirana aff beddomii Nair 244	Indirana sp2 CESF1844	7.25785
Indirana aff beddomii Nair175	Indirana sp2 CESF1844	4.41279
Indirana aff beddomii Nair200	Indirana sp2 CESF1844	7.56107
Indirana aff beddomii Nair72	Indirana sp2 CESF1844	6.64368
Indirana aff diplosticta Nair791	Indirana sp2 CESF1844	15.8452
Indirana aff semipalmata CESF1553	Indirana sp2 CESF1844	7.27778
Indirana aff semipalmata4 CESF2336	Indirana sp2 CESF1844	6.93841
Indirana beddomii SDBDU20051232	Indirana sp2 CESF1844	1.73219
Indirana beddomii SDBDU20111256	Indirana sp2 CESF1844	0.286874
Indirana brachytarsus CESF1797	Indirana sp2 CESF1844	6.96278
Indirana chiravasi CESF2288	Indirana sp2 CESF1844	7.567
Indirana diplosticta CESF2045	Indirana sp2 CESF1844	16.9037
Indirana diplosticta WILD15AMP640	Indirana sp2 CESF1844	15.4397
Indirana tysoni CESF543	Indirana sp2 CESF1844	4.9987
Indirana tysoni CESF576	Indirana sp2 CESF1844	4.9987
Indirana leithii AGCZRL548	Indirana sp2 CESF1844	3.83049
Indirana leithii Nair212	Indirana sp2 CESF1844	4.68992
Indirana leptodactyla CESF641	Indirana sp2 CESF1844	11.0164
Indirana leptodactyla CESF772	Indirana sp2 CESF1844	11.7399
Indirana leptodactyla Nair847	Indirana sp2 CESF1844	11.3696
Indirana leptodactyla Nair851	Indirana sp2 CESF1844	11.3696
Indirana phrynoderma CESF720	Indirana sp2 CESF1844	13.4366
Indirana semipalmata CESF1730	Indirana sp2 CESF1844	4.74691
Indirana semipalmata SDBDU2002527	Indirana sp2 CESF1844	4.75964
Indirana sp. CESF2768	Indirana sp2 CESF1844	4.45643
Indirana sp. Nair87	Indirana sp2 CESF1844	1.43748
Indirana sp2 CESF1529	Indirana sp2 CESF1844	0.286048
Indirana sp3 CESF1664	Indirana sp2 CESF1844	11.0392
Indirana sp5 CESF1554	Indirana sp2 CESF1844	12.9739
Indirana sp6 CESF1606	Indirana sp2 CESF1844	10.6393
Indirana aff beddomii CESF663	Indirana sp2 CESF1693	5.34176
Indirana aff beddomii Nair 244	Indirana sp2 CESF1693	6.96824
Indirana aff beddomii Nair175	Indirana sp2 CESF1693	5.33159
Indirana aff beddomii Nair200	Indirana sp2 CESF1693	8.52772
Indirana aff beddomii Nair72	Indirana sp2 CESF1693	6.31389
Indirana aff diplosticta Nair791	Indirana sp2 CESF1693	15.0909
Indirana aff semipalmata CESF1553	Indirana sp2 CESF1693	8.24515
Indirana aff semipalmata4 CESF2336	Indirana sp2 CESF1693	7.89834
Indirana beddomii SDBDU20051232	Indirana sp2 CESF1693	2.02939
Indirana beddomii SDBDU20111256	Indirana sp2 CESF1693	1.15524
Indirana brachytarsus CESF1797	Indirana sp2 CESF1693	6.63076
Indirana chiravasi CESF2288	Indirana sp2 CESF1693	8.53444
Indirana diplosticta CESF2045	Indirana sp2 CESF1693	16.1401
Indirana diplosticta WILD15AMP640	Indirana sp2 CESF1693	15.4941
Indirana tysoni CESF576	Indirana sp2 CESF1693	5.31543
Indirana leithii AGCZRL548	Indirana sp2 CESF1693	2.92649
Indirana leithii Nair212	Indirana sp2 CESF1693	4.40449
Indirana leptodactyla CESF772	Indirana sp2 CESF1693	11.7792
Indirana leptodactyla Nair847	Indirana sp2 CESF1693	11.4074
Indirana leptodactyla Nair851	Indirana sp2 CESF1693	11.4074
Indirana phrynoderma CESF720	Indirana sp2 CESF1693	13.4822
Indirana semipalmata CESF1730	Indirana sp2 CESF1693	5.67596
Indirana semipalmata SDBDU2002527	Indirana sp2 CESF1693	5.69132
Indirana sp. CESF2768	Indirana sp2 CESF1693	5.38484
Indirana sp. Nair87	Indirana sp2 CESF1693	1.73219
Indirana sp2 CESF1529	Indirana sp2 CESF1693	0.574479
Indirana sp5 CESF1554	Indirana sp2 CESF1693	13.0175
Indirana sp6 CESF1606	Indirana sp2 CESF1693	10.6743
Indirana aff beddomii Nair 244	Indirana sp2 CESF1690	6.94651
Indirana aff beddomii Nair175	Indirana sp2 CESF1690	4.71293
Indirana aff beddomii Nair200	Indirana sp2 CESF1690	7.87356
Indirana aff beddomii Nair72	Indirana sp2 CESF1690	6.95463
Indirana aff diplosticta Nair791	Indirana sp2 CESF1690	15.4941
Indirana aff semipalmata CESF1553	Indirana sp2 CESF1690	7.59078
Indirana beddomii SDBDU20051232	Indirana sp2 CESF1690	1.44167
Indirana beddomii SDBDU20111256	Indirana sp2 CESF1690	0.574479
Indirana diplosticta WILD15AMP640	Indirana sp2 CESF1690	15.0909
Indirana tysoni CESF576	Indirana sp2 CESF1690	4.69876
Indirana leithii AGCZRL548	Indirana sp2 CESF1690	3.53132
Indirana leithii Nair212	Indirana sp2 CESF1690	4.3913
Indirana leptodactyla CESF772	Indirana sp2 CESF1690	11.4074
Indirana leptodactyla Nair847	Indirana sp2 CESF1690	11.0392
Indirana leptodactyla Nair851	Indirana sp2 CESF1690	11.0392
Indirana phrynoderma CESF720	Indirana sp2 CESF1690	13.0994
Indirana semipalmata SDBDU2002527	Indirana sp2 CESF1690	5.06361
Indirana sp. Nair87	Indirana sp2 CESF1690	1.14854
Indirana sp5 CESF1554	Indirana sp2 CESF1690	12.6411
Indirana aff beddomii CESF663	Indirana sp2 CESF1603	6.27503
Indirana aff beddomii Nair 244	Indirana sp2 CESF1603	7.25785
Indirana aff beddomii Nair175	Indirana sp2 CESF1603	4.41279
Indirana aff beddomii Nair200	Indirana sp2 CESF1603	7.56107
Indirana aff beddomii Nair72	Indirana sp2 CESF1603	6.64368
Indirana aff diplosticta Nair791	Indirana sp2 CESF1603	15.8452
Indirana aff semipalmata CESF1553	Indirana sp2 CESF1603	7.27778
Indirana aff semipalmata3 CESF1588	Indirana sp2 CESF1603	4.71293
Indirana aff semipalmata4 CESF2336	Indirana sp2 CESF1603	6.93841
Indirana beddomii SDBDU20051232	Indirana sp2 CESF1603	1.73219
Indirana beddomii SDBDU20111256	Indirana sp2 CESF1603	0.286874
Indirana brachytarsus CESF1797	Indirana sp2 CESF1603	6.96278
Indirana chiravasi CESF2288	Indirana sp2 CESF1603	7.567
Indirana diplosticta CESF2045	Indirana sp2 CESF1603	16.9037
Indirana diplosticta WILD15AMP640	Indirana sp2 CESF1603	15.4397
Indirana gundia CESF1587	Indirana sp2 CESF1603	4.9987
Indirana tysoni CESF543	Indirana sp2 CESF1603	4.9987
Indirana tysoni CESF576	Indirana sp2 CESF1603	4.9987
Indirana leithii AGCZRL548	Indirana sp2 CESF1603	3.83049
Indirana leithii Nair212	Indirana sp2 CESF1603	4.68992
Indirana leptodactyla CESF641	Indirana sp2 CESF1603	11.0164
Indirana leptodactyla CESF772	Indirana sp2 CESF1603	11.7399
Indirana leptodactyla Nair847	Indirana sp2 CESF1603	11.3696
Indirana leptodactyla Nair851	Indirana sp2 CESF1603	11.3696
Indirana phrynoderma CESF720	Indirana sp2 CESF1603	13.4366
Indirana semipalmata CESF1730	Indirana sp2 CESF1603	4.74691
Indirana semipalmata SDBDU2002527	Indirana sp2 CESF1603	4.75964
Indirana sp. CESF2768	Indirana sp2 CESF1603	4.45643
Indirana sp. Nair87	Indirana sp2 CESF1603	1.43748
Indirana sp2 CESF1529	Indirana sp2 CESF1603	0.286048
Indirana sp3 CESF1664	Indirana sp2 CESF1603	11.0392
Indirana sp5 CESF1554	Indirana sp2 CESF1603	12.9739
Indirana sp6 CESF1606	Indirana sp2 CESF1603	10.6393
Indirana aff beddomii CESF663	Indirana sp2 CESF1529	5.96862
Indirana aff beddomii Nair 244	Indirana sp2 CESF1529	6.94651
Indirana aff beddomii Nair175	Indirana sp2 CESF1529	4.71293
Indirana aff beddomii Nair200	Indirana sp2 CESF1529	7.87356
Indirana aff beddomii Nair72	Indirana sp2 CESF1529	6.95463
Indirana aff diplosticta Nair791	Indirana sp2 CESF1529	15.4941
Indirana aff semipalmata CESF1553	Indirana sp2 CESF1529	7.59078
Indirana aff semipalmata4 CESF2336	Indirana sp2 CESF1529	7.24936
Indirana beddomii SDBDU20051232	Indirana sp2 CESF1529	1.44167
Indirana beddomii SDBDU20111256	Indirana sp2 CESF1529	0.574479
Indirana brachytarsus CESF1797	Indirana sp2 CESF1529	7.27489
Indirana chiravasi CESF2288	Indirana sp2 CESF1529	7.87973
Indirana diplosticta CESF2045	Indirana sp2 CESF1529	16.55
Indirana diplosticta WILD15AMP640	Indirana sp2 CESF1529	15.0909
Indirana tysoni CESF576	Indirana sp2 CESF1529	4.69876
Indirana leithii AGCZRL548	Indirana sp2 CESF1529	3.53132
Indirana leithii Nair212	Indirana sp2 CESF1529	4.3913
Indirana leptodactyla CESF772	Indirana sp2 CESF1529	11.4074
Indirana leptodactyla Nair847	Indirana sp2 CESF1529	11.0392
Indirana leptodactyla Nair851	Indirana sp2 CESF1529	11.0392
Indirana phrynoderma CESF720	Indirana sp2 CESF1529	13.0994
Indirana semipalmata CESF1730	Indirana sp2 CESF1529	5.05004
Indirana semipalmata SDBDU2002527	Indirana sp2 CESF1529	5.06361
Indirana sp. CESF2768	Indirana sp2 CESF1529	4.75964
Indirana sp. Nair87	Indirana sp2 CESF1529	1.14854
Indirana sp5 CESF1554	Indirana sp2 CESF1529	12.6411
Indirana sp6 CESF1606	Indirana sp2 CESF1529	10.3129
Indirana aff diplosticta Nair791	Indirana sp. Nair99	15.5829
Indirana diplosticta WILD15AMP640	Indirana sp. Nair99	15.1769
Indirana leithii AGCZRL548	Indirana sp. Nair99	4.75596
Indirana leithii Nair212	Indirana sp. Nair99	4.41279
Indirana leptodactyla Nair847	Indirana sp. Nair99	11.7643
Indirana leptodactyla Nair851	Indirana sp. Nair99	11.7643
Indirana semipalmata SDBDU2002527	Indirana sp. Nair99	6.62823
Indirana aff diplosticta Nair791	Indirana sp. Nair95	14.7944
Indirana diplosticta WILD15AMP640	Indirana sp. Nair95	14.3957
Indirana leithii AGCZRL548	Indirana sp. Nair95	4.13042
Indirana leithii Nair212	Indirana sp. Nair95	3.79625
Indirana leptodactyla Nair847	Indirana sp. Nair95	11.0392
Indirana leptodactyla Nair851	Indirana sp. Nair95	11.0392
Indirana semipalmata SDBDU2002527	Indirana sp. Nair95	5.98011
Indirana aff diplosticta Nair791	Indirana sp. Nair89	15.5829
Indirana diplosticta WILD15AMP640	Indirana sp. Nair89	15.1769
Indirana leithii AGCZRL548	Indirana sp. Nair89	4.75596
Indirana leithii Nair212	Indirana sp. Nair89	4.41279
Indirana leptodactyla Nair847	Indirana sp. Nair89	11.7643
Indirana leptodactyla Nair851	Indirana sp. Nair89	11.7643
Indirana semipalmata SDBDU2002527	Indirana sp. Nair89	6.62823
Indirana aff diplosticta Nair791	Indirana sp. Nair88	14.7944
Indirana diplosticta WILD15AMP640	Indirana sp. Nair88	14.3957
Indirana leithii AGCZRL548	Indirana sp. Nair88	4.13042
Indirana leithii Nair212	Indirana sp. Nair88	3.79625
Indirana leptodactyla Nair847	Indirana sp. Nair88	11.0392
Indirana leptodactyla Nair851	Indirana sp. Nair88	11.0392
Indirana semipalmata SDBDU2002527	Indirana sp. Nair88	5.98011
Indirana aff diplosticta Nair791	Indirana sp. Nair87	14.7944
Indirana diplosticta WILD15AMP640	Indirana sp. Nair87	14.3957
Indirana leithii AGCZRL548	Indirana sp. Nair87	4.13042
Indirana leithii Nair212	Indirana sp. Nair87	3.79625
Indirana leptodactyla Nair847	Indirana sp. Nair87	11.0392
Indirana leptodactyla Nair851	Indirana sp. Nair87	11.0392
Indirana semipalmata SDBDU2002527	Indirana sp. Nair87	5.98011
Indirana aff beddomii Nair 244	Indirana sp. CESF2768	8.57177
Indirana aff beddomii Nair175	Indirana sp. CESF2768	3.2365
Indirana aff beddomii Nair200	Indirana sp. CESF2768	4.45804
Indirana aff beddomii Nair72	Indirana sp. CESF2768	5.74655
Indirana aff diplosticta Nair791	Indirana sp. CESF2768	13.9592
Indirana aff semipalmata CESF1553	Indirana sp. CESF2768	3.8076
Indirana beddomii SDBDU20051232	Indirana sp. CESF2768	5.68037
Indirana beddomii SDBDU20111256	Indirana sp. CESF2768	4.46148
Indirana chiravasi CESF2288	Indirana sp. CESF2768	5.06939
Indirana diplosticta CESF2045	Indirana sp. CESF2768	14.3031
Indirana diplosticta WILD15AMP640	Indirana sp. CESF2768	13.5696
Indirana tysoni CESF576	Indirana sp. CESF2768	6.90346
Indirana leithii AGCZRL548	Indirana sp. CESF2768	5.38683
Indirana leithii Nair212	Indirana sp. CESF2768	5.96862
Indirana leptodactyla CESF772	Indirana sp. CESF2768	10.6657
Indirana leptodactyla Nair847	Indirana sp. CESF2768	10.9577
Indirana leptodactyla Nair851	Indirana sp. CESF2768	10.9577
Indirana phrynoderma CESF720	Indirana sp. CESF2768	13.0887
Indirana semipalmata CESF1730	Indirana sp. CESF2768	2.03469
Indirana semipalmata SDBDU2002527	Indirana sp. CESF2768	0.286048
Indirana sp. Nair87	Indirana sp. CESF2768	5.67385
Indirana sp5 CESF1554	Indirana sp. CESF2768	10.9084
Indirana aff diplosticta Nair791	Indirana semipalmata WILD15AMP611	13.9592
Indirana diplosticta WILD15AMP640	Indirana semipalmata WILD15AMP611	13.5696
Indirana leithii AGCZRL548	Indirana semipalmata WILD15AMP611	5.38683
Indirana leithii Nair212	Indirana semipalmata WILD15AMP611	5.96862
Indirana leptodactyla Nair847	Indirana semipalmata WILD15AMP611	10.9577
Indirana leptodactyla Nair851	Indirana semipalmata WILD15AMP611	10.9577
Indirana semipalmata SDBDU2002527	Indirana semipalmata WILD15AMP611	0.286048
Indirana aff diplosticta Nair791	Indirana semipalmata WILD15AMP610	13.9592
Indirana diplosticta WILD15AMP640	Indirana semipalmata WILD15AMP610	13.5696
Indirana leithii AGCZRL548	Indirana semipalmata WILD15AMP610	5.38683
Indirana leithii Nair212	Indirana semipalmata WILD15AMP610	5.96862
Indirana leptodactyla Nair847	Indirana semipalmata WILD15AMP610	10.9577
Indirana leptodactyla Nair851	Indirana semipalmata WILD15AMP610	10.9577
Indirana semipalmata SDBDU2002527	Indirana semipalmata WILD15AMP610	0.286048
Indirana aff diplosticta Nair791	Indirana semipalmata WILD14AMP503	13.9592
Indirana diplosticta WILD15AMP640	Indirana semipalmata WILD14AMP503	13.5696
Indirana leithii AGCZRL548	Indirana semipalmata WILD14AMP503	5.38683
Indirana leithii Nair212	Indirana semipalmata WILD14AMP503	5.96862
Indirana leptodactyla Nair847	Indirana semipalmata WILD14AMP503	10.9577
Indirana leptodactyla Nair851	Indirana semipalmata WILD14AMP503	10.9577
Indirana semipalmata SDBDU2002527	Indirana semipalmata WILD14AMP503	0.286048
Indirana aff diplosticta Nair791	Indirana semipalmata WILD14AMP474	13.9592
Indirana diplosticta WILD15AMP640	Indirana semipalmata WILD14AMP474	13.5696
Indirana leithii AGCZRL548	Indirana semipalmata WILD14AMP474	5.38683
Indirana leithii Nair212	Indirana semipalmata WILD14AMP474	5.96862
Indirana leptodactyla Nair847	Indirana semipalmata WILD14AMP474	10.9577
Indirana leptodactyla Nair851	Indirana semipalmata WILD14AMP474	10.9577
Indirana semipalmata SDBDU2002527	Indirana semipalmata WILD14AMP474	0.286048
Indirana aff diplosticta Nair791	Indirana semipalmata WILD14AMP473	13.9592
Indirana diplosticta WILD15AMP640	Indirana semipalmata WILD14AMP473	13.5696
Indirana leithii AGCZRL548	Indirana semipalmata WILD14AMP473	5.38683
Indirana leithii Nair212	Indirana semipalmata WILD14AMP473	5.96862
Indirana leptodactyla Nair847	Indirana semipalmata WILD14AMP473	10.9577
Indirana leptodactyla Nair851	Indirana semipalmata WILD14AMP473	10.9577
Indirana semipalmata SDBDU2002527	Indirana semipalmata WILD14AMP473	0.286048
Indirana aff diplosticta Nair791	Indirana semipalmata WILD14AMP472	13.9592
Indirana diplosticta WILD15AMP640	Indirana semipalmata WILD14AMP472	13.5696
Indirana leithii AGCZRL548	Indirana semipalmata WILD14AMP472	5.38683
Indirana leithii Nair212	Indirana semipalmata WILD14AMP472	5.96862
Indirana leptodactyla Nair847	Indirana semipalmata WILD14AMP472	10.9577
Indirana leptodactyla Nair851	Indirana semipalmata WILD14AMP472	10.9577
Indirana semipalmata SDBDU2002527	Indirana semipalmata WILD14AMP472	0.286048
Indirana aff diplosticta Nair791	Indirana semipalmata WILD14AMP471	13.9592
Indirana diplosticta WILD15AMP640	Indirana semipalmata WILD14AMP471	13.5696
Indirana leithii AGCZRL548	Indirana semipalmata WILD14AMP471	5.38683
Indirana leithii Nair212	Indirana semipalmata WILD14AMP471	5.96862
Indirana leptodactyla Nair847	Indirana semipalmata WILD14AMP471	10.9577
Indirana leptodactyla Nair851	Indirana semipalmata WILD14AMP471	10.9577
Indirana semipalmata SDBDU2002527	Indirana semipalmata WILD14AMP471	0.286048
Indirana aff diplosticta Nair791	Indirana semipalmata WILD14AMP470	13.9592
Indirana diplosticta WILD15AMP640	Indirana semipalmata WILD14AMP470	13.5696
Indirana leithii AGCZRL548	Indirana semipalmata WILD14AMP470	5.38683
Indirana leithii Nair212	Indirana semipalmata WILD14AMP470	5.96862
Indirana leptodactyla Nair847	Indirana semipalmata WILD14AMP470	10.9577
Indirana leptodactyla Nair851	Indirana semipalmata WILD14AMP470	10.9577
Indirana semipalmata SDBDU2002527	Indirana semipalmata WILD14AMP470	0.286048
Indirana aff diplosticta Nair791	Indirana semipalmata WILD14AMP440	13.9592
Indirana diplosticta WILD15AMP640	Indirana semipalmata WILD14AMP440	13.5696
Indirana leithii AGCZRL548	Indirana semipalmata WILD14AMP440	5.38683
Indirana leithii Nair212	Indirana semipalmata WILD14AMP440	5.96862
Indirana leptodactyla Nair847	Indirana semipalmata WILD14AMP440	10.9577
Indirana leptodactyla Nair851	Indirana semipalmata WILD14AMP440	10.9577
Indirana semipalmata SDBDU2002527	Indirana semipalmata WILD14AMP440	0.286048
Indirana aff diplosticta Nair791	Indirana semipalmata WILD14AMP438	13.5985
Indirana diplosticta WILD15AMP640	Indirana semipalmata WILD14AMP438	13.6453
Indirana leithii AGCZRL548	Indirana semipalmata WILD14AMP438	6.01714
Indirana leithii Nair212	Indirana semipalmata WILD14AMP438	6.92492
Indirana leptodactyla Nair847	Indirana semipalmata WILD14AMP438	11.0164
Indirana leptodactyla Nair851	Indirana semipalmata WILD14AMP438	11.0164
Indirana semipalmata SDBDU2002527	Indirana semipalmata WILD14AMP438	2.32832
Indirana aff diplosticta Nair791	Indirana semipalmata WILD14AMP419	13.9592
Indirana diplosticta WILD15AMP640	Indirana semipalmata WILD14AMP419	13.5696
Indirana leithii AGCZRL548	Indirana semipalmata WILD14AMP419	5.38683
Indirana leithii Nair212	Indirana semipalmata WILD14AMP419	5.96862
Indirana leptodactyla Nair847	Indirana semipalmata WILD14AMP419	10.9577
Indirana leptodactyla Nair851	Indirana semipalmata WILD14AMP419	10.9577
Indirana semipalmata SDBDU2002527	Indirana semipalmata WILD14AMP419	0.286048
Indirana aff diplosticta Nair791	Indirana semipalmata WILD14AMP416	13.9592
Indirana diplosticta WILD15AMP640	Indirana semipalmata WILD14AMP416	13.5696
Indirana leithii AGCZRL548	Indirana semipalmata WILD14AMP416	6.02411
Indirana leithii Nair212	Indirana semipalmata WILD14AMP416	6.6077
Indirana leptodactyla Nair847	Indirana semipalmata WILD14AMP416	11.662
Indirana leptodactyla Nair851	Indirana semipalmata WILD14AMP416	11.662
Indirana semipalmata SDBDU2002527	Indirana semipalmata WILD14AMP416	0.86346
Indirana aff diplosticta Nair791	Indirana semipalmata WILD14AMP354	13.5985
Indirana diplosticta WILD15AMP640	Indirana semipalmata WILD14AMP354	13.6453
Indirana leithii AGCZRL548	Indirana semipalmata WILD14AMP354	6.01714
Indirana leithii Nair212	Indirana semipalmata WILD14AMP354	6.92492
Indirana leptodactyla Nair847	Indirana semipalmata WILD14AMP354	11.0164
Indirana leptodactyla Nair851	Indirana semipalmata WILD14AMP354	11.0164
Indirana semipalmata SDBDU2002527	Indirana semipalmata WILD14AMP354	2.32832
Indirana aff diplosticta Nair791	Indirana semipalmata WILD14AMP351	13.6162
Indirana diplosticta WILD15AMP640	Indirana semipalmata WILD14AMP351	13.2287
Indirana leithii AGCZRL548	Indirana semipalmata WILD14AMP351	6.02411
Indirana leithii Nair212	Indirana semipalmata WILD14AMP351	7.22679
Indirana leptodactyla Nair847	Indirana semipalmata WILD14AMP351	11.332
Indirana leptodactyla Nair851	Indirana semipalmata WILD14AMP351	11.332
Indirana semipalmata SDBDU2002527	Indirana semipalmata WILD14AMP351	1.44275
Indirana aff diplosticta Nair791	Indirana semipalmata WILD13AMP296	14.0376
Indirana diplosticta WILD15AMP640	Indirana semipalmata WILD13AMP296	13.6453
Indirana leithii AGCZRL548	Indirana semipalmata WILD13AMP296	6.99012
Indirana leithii Nair212	Indirana semipalmata WILD13AMP296	6.92492
Indirana leptodactyla Nair847	Indirana semipalmata WILD13AMP296	11.0164
Indirana leptodactyla Nair851	Indirana semipalmata WILD13AMP296	11.0164
Indirana semipalmata SDBDU2002527	Indirana semipalmata WILD13AMP296	2.32832
Indirana aff diplosticta Nair791	Indirana semipalmata WILD13AMP271	14.0376
Indirana diplosticta WILD15AMP640	Indirana semipalmata WILD13AMP271	13.6453
Indirana leithii AGCZRL548	Indirana semipalmata WILD13AMP271	6.99012
Indirana leithii Nair212	Indirana semipalmata WILD13AMP271	6.92492
Indirana leptodactyla Nair847	Indirana semipalmata WILD13AMP271	11.0164
Indirana leptodactyla Nair851	Indirana semipalmata WILD13AMP271	11.0164
Indirana semipalmata SDBDU2002527	Indirana semipalmata WILD13AMP271	2.32832
Indirana aff diplosticta Nair791	Indirana semipalmata WILD13AMP270	14.0376
Indirana diplosticta WILD15AMP640	Indirana semipalmata WILD13AMP270	13.6453
Indirana leithii AGCZRL548	Indirana semipalmata WILD13AMP270	6.99012
Indirana leithii Nair212	Indirana semipalmata WILD13AMP270	6.92492
Indirana leptodactyla Nair847	Indirana semipalmata WILD13AMP270	11.0164
Indirana leptodactyla Nair851	Indirana semipalmata WILD13AMP270	11.0164
Indirana semipalmata SDBDU2002527	Indirana semipalmata WILD13AMP270	2.32832
Indirana aff diplosticta Nair791	Indirana semipalmata WILD13AMP269	14.0376
Indirana diplosticta WILD15AMP640	Indirana semipalmata WILD13AMP269	13.6453
Indirana leithii AGCZRL548	Indirana semipalmata WILD13AMP269	6.99012
Indirana leithii Nair212	Indirana semipalmata WILD13AMP269	6.92492
Indirana leptodactyla Nair847	Indirana semipalmata WILD13AMP269	11.0164
Indirana leptodactyla Nair851	Indirana semipalmata WILD13AMP269	11.0164
Indirana semipalmata SDBDU2002527	Indirana semipalmata WILD13AMP269	2.32832
Indirana aff diplosticta Nair791	Indirana semipalmata SDBDU20153033	13.9592
Indirana diplosticta WILD15AMP640	Indirana semipalmata SDBDU20153033	13.5696
Indirana leithii AGCZRL548	Indirana semipalmata SDBDU20153033	5.38683
Indirana leithii Nair212	Indirana semipalmata SDBDU20153033	5.96862
Indirana leptodactyla Nair847	Indirana semipalmata SDBDU20153033	10.9577
Indirana leptodactyla Nair851	Indirana semipalmata SDBDU20153033	10.9577
Indirana semipalmata SDBDU2002527	Indirana semipalmata SDBDU20153033	0.286048
Indirana aff diplosticta Nair791	Indirana semipalmata SDBDU20153014	13.5872
Indirana diplosticta WILD15AMP640	Indirana semipalmata SDBDU20153014	13.2007
Indirana leithii AGCZRL548	Indirana semipalmata SDBDU20153014	5.70444
Indirana leithii Nair212	Indirana semipalmata SDBDU20153014	6.28713
Indirana leptodactyla Nair847	Indirana semipalmata SDBDU20153014	11.3087
Indirana leptodactyla Nair851	Indirana semipalmata SDBDU20153014	11.3087
Indirana semipalmata SDBDU2002527	Indirana semipalmata SDBDU20153014	0.573863
Indirana aff diplosticta Nair791	Indirana semipalmata SDBDU20121824	13.5985
Indirana diplosticta WILD15AMP640	Indirana semipalmata SDBDU20121824	13.6453
Indirana leithii AGCZRL548	Indirana semipalmata SDBDU20121824	6.01714
Indirana leithii Nair212	Indirana semipalmata SDBDU20121824	6.92492
Indirana leptodactyla Nair847	Indirana semipalmata SDBDU20121824	11.0164
Indirana leptodactyla Nair851	Indirana semipalmata SDBDU20121824	11.0164
Indirana semipalmata SDBDU2002527	Indirana semipalmata SDBDU20121824	2.32832
Indirana aff diplosticta Nair791	Indirana semipalmata SDBDU20111133	13.9592
Indirana diplosticta WILD15AMP640	Indirana semipalmata SDBDU20111133	13.5696
Indirana leithii AGCZRL548	Indirana semipalmata SDBDU20111133	5.38683
Indirana leithii Nair212	Indirana semipalmata SDBDU20111133	5.96862
Indirana leptodactyla Nair847	Indirana semipalmata SDBDU20111133	10.9577
Indirana leptodactyla Nair851	Indirana semipalmata SDBDU20111133	10.9577
Indirana aff diplosticta Nair791	Indirana semipalmata SDBDU20111125	13.2569
Indirana diplosticta WILD15AMP640	Indirana semipalmata SDBDU20111125	13.3024
Indirana leithii AGCZRL548	Indirana semipalmata SDBDU20111125	6.32615
Indirana leithii Nair212	Indirana semipalmata SDBDU20111125	6.61537
Indirana leptodactyla Nair847	Indirana semipalmata SDBDU20111125	10.6876
Indirana leptodactyla Nair851	Indirana semipalmata SDBDU20111125	10.6876
Indirana aff diplosticta Nair791	Indirana semipalmata SDBDU2010201	13.5985
Indirana diplosticta WILD15AMP640	Indirana semipalmata SDBDU2010201	13.6453
Indirana leithii AGCZRL548	Indirana semipalmata SDBDU2010201	6.01714
Indirana leithii Nair212	Indirana semipalmata SDBDU2010201	6.92492
Indirana leptodactyla Nair847	Indirana semipalmata SDBDU2010201	11.0164
Indirana leptodactyla Nair851	Indirana semipalmata SDBDU2010201	11.0164
Indirana aff diplosticta Nair791	Indirana semipalmata SDBDU2008443	13.5985
Indirana diplosticta WILD15AMP640	Indirana semipalmata SDBDU2008443	13.6453
Indirana leithii AGCZRL548	Indirana semipalmata SDBDU2008443	6.01714
Indirana leithii Nair212	Indirana semipalmata SDBDU2008443	6.92492
Indirana leptodactyla Nair847	Indirana semipalmata SDBDU2008443	11.0164
Indirana leptodactyla Nair851	Indirana semipalmata SDBDU2008443	11.0164
Indirana aff diplosticta Nair791	Indirana semipalmata SDBDU2008337	13.5985
Indirana diplosticta WILD15AMP640	Indirana semipalmata SDBDU2008337	13.6453
Indirana leithii AGCZRL548	Indirana semipalmata SDBDU2008337	6.01714
Indirana leithii Nair212	Indirana semipalmata SDBDU2008337	6.92492
Indirana leptodactyla Nair847	Indirana semipalmata SDBDU2008337	11.0164
Indirana leptodactyla Nair851	Indirana semipalmata SDBDU2008337	11.0164
Indirana semipalmata SDBDU2002527	Indirana semipalmata SDBDU2008337	2.32832
Indirana aff diplosticta Nair791	Indirana semipalmata SDBDU20064819	14.0376
Indirana diplosticta WILD15AMP640	Indirana semipalmata SDBDU20064819	13.6453
Indirana leithii AGCZRL548	Indirana semipalmata SDBDU20064819	6.99012
Indirana leithii Nair212	Indirana semipalmata SDBDU20064819	6.92492
Indirana leptodactyla Nair847	Indirana semipalmata SDBDU20064819	11.0164
Indirana leptodactyla Nair851	Indirana semipalmata SDBDU20064819	11.0164
Indirana aff diplosticta Nair791	Indirana semipalmata SDBDU20064773B	13.9891
Indirana diplosticta WILD15AMP640	Indirana semipalmata SDBDU20064773B	13.5985
Indirana leithii AGCZRL548	Indirana semipalmata SDBDU20064773B	6.34585
Indirana leithii Nair212	Indirana semipalmata SDBDU20064773B	6.90346
Indirana leptodactyla Nair847	Indirana semipalmata SDBDU20064773B	10.9802
Indirana leptodactyla Nair851	Indirana semipalmata SDBDU20064773B	10.9802
Indirana aff diplosticta Nair791	Indirana semipalmata SDBDU20064773A	13.9891
Indirana diplosticta WILD15AMP640	Indirana semipalmata SDBDU20064773A	13.5985
Indirana leithii AGCZRL548	Indirana semipalmata SDBDU20064773A	6.34585
Indirana leithii Nair212	Indirana semipalmata SDBDU20064773A	6.90346
Indirana leptodactyla Nair847	Indirana semipalmata SDBDU20064773A	10.9802
Indirana leptodactyla Nair851	Indirana semipalmata SDBDU20064773A	10.9802
Indirana aff diplosticta Nair791	Indirana semipalmata SDBDU200526	13.9592
Indirana diplosticta WILD15AMP640	Indirana semipalmata SDBDU200526	13.5696
Indirana leithii AGCZRL548	Indirana semipalmata SDBDU200526	5.38683
Indirana leithii Nair212	Indirana semipalmata SDBDU200526	5.96862
Indirana leptodactyla Nair847	Indirana semipalmata SDBDU200526	10.9577
Indirana leptodactyla Nair851	Indirana semipalmata SDBDU200526	10.9577
Indirana aff diplosticta Nair791	Indirana semipalmata SDBDU200511	13.9592
Indirana diplosticta WILD15AMP640	Indirana semipalmata SDBDU200511	13.5696
Indirana leithii AGCZRL548	Indirana semipalmata SDBDU200511	5.38683
Indirana leithii Nair212	Indirana semipalmata SDBDU200511	5.96862
Indirana leptodactyla Nair847	Indirana semipalmata SDBDU200511	10.9577
Indirana leptodactyla Nair851	Indirana semipalmata SDBDU200511	10.9577
Indirana semipalmata SDBDU2002527	Indirana semipalmata SDBDU200511	0.286048
Indirana aff diplosticta Nair791	Indirana semipalmata SDBDU2002527	14.3031
Indirana diplosticta WILD15AMP640	Indirana semipalmata SDBDU2002527	13.9113
Indirana leithii AGCZRL548	Indirana semipalmata SDBDU2002527	5.69344
Indirana leithii Nair212	Indirana semipalmata SDBDU2002527	6.27503
Indirana leptodactyla Nair847	Indirana semipalmata SDBDU2002527	11.2855
Indirana leptodactyla Nair851	Indirana semipalmata SDBDU2002527	11.2855
Indirana aff diplosticta Nair791	Indirana semipalmata SDBDU2002520	13.9891
Indirana diplosticta WILD15AMP640	Indirana semipalmata SDBDU2002520	13.5985
Indirana leithii AGCZRL548	Indirana semipalmata SDBDU2002520	6.34585
Indirana leithii Nair212	Indirana semipalmata SDBDU2002520	6.90346
Indirana leptodactyla Nair847	Indirana semipalmata SDBDU2002520	10.9802
Indirana leptodactyla Nair851	Indirana semipalmata SDBDU2002520	10.9802
Indirana aff diplosticta Nair791	Indirana semipalmata Nair257	14.0376
Indirana diplosticta WILD15AMP640	Indirana semipalmata Nair257	13.6453
Indirana leithii AGCZRL548	Indirana semipalmata Nair257	6.99012
Indirana leithii Nair212	Indirana semipalmata Nair257	6.92492
Indirana leptodactyla Nair847	Indirana semipalmata Nair257	11.0164
Indirana leptodactyla Nair851	Indirana semipalmata Nair257	11.0164
Indirana aff diplosticta Nair791	Indirana semipalmata Nair256	14.0376
Indirana diplosticta WILD15AMP640	Indirana semipalmata Nair256	13.6453
Indirana leithii AGCZRL548	Indirana semipalmata Nair256	6.99012
Indirana leithii Nair212	Indirana semipalmata Nair256	6.92492
Indirana leptodactyla Nair847	Indirana semipalmata Nair256	11.0164
Indirana leptodactyla Nair851	Indirana semipalmata Nair256	11.0164
Indirana aff diplosticta Nair791	Indirana semipalmata Nair255	14.0376
Indirana diplosticta WILD15AMP640	Indirana semipalmata Nair255	13.6453
Indirana leithii AGCZRL548	Indirana semipalmata Nair255	6.99012
Indirana leithii Nair212	Indirana semipalmata Nair255	6.92492
Indirana leptodactyla Nair847	Indirana semipalmata Nair255	11.0164
Indirana leptodactyla Nair851	Indirana semipalmata Nair255	11.0164
Indirana aff diplosticta Nair791	Indirana semipalmata Nair245	13.6162
Indirana diplosticta WILD15AMP640	Indirana semipalmata Nair245	13.2287
Indirana leithii AGCZRL548	Indirana semipalmata Nair245	6.02411
Indirana leithii Nair212	Indirana semipalmata Nair245	7.22679
Indirana leptodactyla Nair847	Indirana semipalmata Nair245	11.332
Indirana leptodactyla Nair851	Indirana semipalmata Nair245	11.332
Indirana aff diplosticta Nair791	Indirana semipalmata Nair243	13.6162
Indirana diplosticta WILD15AMP640	Indirana semipalmata Nair243	13.2287
Indirana leithii AGCZRL548	Indirana semipalmata Nair243	6.02411
Indirana leithii Nair212	Indirana semipalmata Nair243	7.22679
Indirana leptodactyla Nair847	Indirana semipalmata Nair243	11.332
Indirana leptodactyla Nair851	Indirana semipalmata Nair243	11.332
Indirana aff beddomii Nair 244	Indirana semipalmata CESF2269	9.89841
Indirana aff beddomii Nair175	Indirana semipalmata CESF2269	3.83909
Indirana aff beddomii Nair200	Indirana semipalmata CESF2269	5.09077
Indirana aff beddomii Nair72	Indirana semipalmata CESF2269	6.36067
Indirana aff diplosticta Nair791	Indirana semipalmata CESF2269	13.2569
Indirana aff semipalmata CESF1553	Indirana semipalmata CESF2269	5.0482
Indirana beddomii SDBDU20051232	Indirana semipalmata CESF2269	5.05579
Indirana beddomii SDBDU20111256	Indirana semipalmata CESF2269	4.44956
Indirana diplosticta CESF2045	Indirana semipalmata CESF2269	14.2844
Indirana diplosticta WILD15AMP640	Indirana semipalmata CESF2269	13.3024
Indirana tysoni CESF576	Indirana semipalmata CESF2269	7.56107
Indirana leithii AGCZRL548	Indirana semipalmata CESF2269	6.32615
Indirana leithii Nair212	Indirana semipalmata CESF2269	6.61537
Indirana leptodactyla CESF772	Indirana semipalmata CESF2269	11.0529
Indirana leptodactyla Nair847	Indirana semipalmata CESF2269	10.6876
Indirana leptodactyla Nair851	Indirana semipalmata CESF2269	10.6876
Indirana phrynoderma CESF720	Indirana semipalmata CESF2269	13.4996
Indirana semipalmata CESF1730	Indirana semipalmata CESF2269	0.865323
Indirana semipalmata SDBDU2002527	Indirana semipalmata CESF2269	2.6227
Indirana sp. Nair87	Indirana semipalmata CESF2269	5.05004
Indirana sp5 CESF1554	Indirana semipalmata CESF2269	11.6235
Indirana aff beddomii CESF663	Indirana semipalmata CESF2211	9.87851
Indirana aff beddomii Nair 244	Indirana semipalmata CESF2211	10.2209
Indirana aff beddomii Nair175	Indirana semipalmata CESF2211	3.53922
Indirana aff beddomii Nair200	Indirana semipalmata CESF2211	4.15078
Indirana aff beddomii Nair72	Indirana semipalmata CESF2211	6.36067
Indirana aff diplosticta Nair791	Indirana semipalmata CESF2211	14.0376
Indirana aff semipalmata CESF1553	Indirana semipalmata CESF2211	4.74518
Indirana beddomii SDBDU20051232	Indirana semipalmata CESF2211	5.36005
Indirana beddomii SDBDU20111256	Indirana semipalmata CESF2211	4.75229
Indirana brachytarsus CESF1797	Indirana semipalmata CESF2211	7.66609
Indirana chiravasi CESF2288	Indirana semipalmata CESF2211	6.01714
Indirana diplosticta CESF2045	Indirana semipalmata CESF2211	14.3836
Indirana diplosticta WILD15AMP640	Indirana semipalmata CESF2211	13.6453
Indirana tysoni CESF576	Indirana semipalmata CESF2211	7.87356
Indirana leithii AGCZRL548	Indirana semipalmata CESF2211	6.99012
Indirana leithii Nair212	Indirana semipalmata CESF2211	6.92492
Indirana leptodactyla CESF772	Indirana semipalmata CESF2211	10.7229
Indirana leptodactyla Nair847	Indirana semipalmata CESF2211	11.0164
Indirana leptodactyla Nair851	Indirana semipalmata CESF2211	11.0164
Indirana phrynoderma CESF720	Indirana semipalmata CESF2211	13.1607
Indirana semipalmata CESF1730	Indirana semipalmata CESF2211	0
Indirana semipalmata SDBDU2002527	Indirana semipalmata CESF2211	2.32832
Indirana sp. CESF2768	Indirana semipalmata CESF2211	2.03469
Indirana sp. Nair87	Indirana semipalmata CESF2211	5.35394
Indirana sp5 CESF1554	Indirana semipalmata CESF2211	11.2947
Indirana sp6 CESF1606	Indirana semipalmata CESF2211	11.7251
Indirana aff beddomii Nair 244	Indirana semipalmata CESF1730	10.2209
Indirana aff beddomii Nair175	Indirana semipalmata CESF1730	3.53922
Indirana aff beddomii Nair200	Indirana semipalmata CESF1730	4.15078
Indirana aff beddomii Nair72	Indirana semipalmata CESF1730	6.36067
Indirana aff diplosticta Nair791	Indirana semipalmata CESF1730	14.0376
Indirana aff semipalmata CESF1553	Indirana semipalmata CESF1730	4.74518
Indirana beddomii SDBDU20051232	Indirana semipalmata CESF1730	5.36005
Indirana beddomii SDBDU20111256	Indirana semipalmata CESF1730	4.75229
Indirana diplosticta WILD15AMP640	Indirana semipalmata CESF1730	13.6453
Indirana tysoni CESF576	Indirana semipalmata CESF1730	7.87356
Indirana leithii AGCZRL548	Indirana semipalmata CESF1730	6.99012
Indirana leithii Nair212	Indirana semipalmata CESF1730	6.92492
Indirana leptodactyla CESF772	Indirana semipalmata CESF1730	10.7229
Indirana leptodactyla Nair847	Indirana semipalmata CESF1730	11.0164
Indirana leptodactyla Nair851	Indirana semipalmata CESF1730	11.0164
Indirana phrynoderma CESF720	Indirana semipalmata CESF1730	13.1607
Indirana semipalmata SDBDU2002527	Indirana semipalmata CESF1730	2.32832
Indirana sp. Nair87	Indirana semipalmata CESF1730	5.35394
Indirana sp5 CESF1554	Indirana semipalmata CESF1730	11.2947
Indirana aff beddomii CESF663	Indirana sarojamma SDBDU20132310	0
Indirana aff beddomii Nair 244	Indirana sarojamma SDBDU20132310	4.44453
Indirana aff beddomii Nair175	Indirana sarojamma SDBDU20132310	6.62823
Indirana aff beddomii Nair200	Indirana sarojamma SDBDU20132310	8.56499
Indirana aff beddomii Nair72	Indirana sarojamma SDBDU20132310	9.91838
Indirana aff diplosticta Nair791	Indirana sarojamma SDBDU20132310	17.7162
Indirana aff semipalmata CESF1553	Indirana sarojamma SDBDU20132310	11.9182
Indirana aff semipalmata3 CESF1588	Indirana sarojamma SDBDU20132310	6.93841
Indirana aff semipalmata4 CESF2336	Indirana sarojamma SDBDU20132310	8.56499
Indirana beddomii SDBDU20051232	Indirana sarojamma SDBDU20132310	5.3745
Indirana beddomii SDBDU20111256	Indirana sarojamma SDBDU20132310	6.60256
Indirana bhadrai ZSIWGRCVA887	Indirana sarojamma SDBDU20132310	5.95035
Indirana brachytarsus CESF1797	Indirana sarojamma SDBDU20132310	9.93048
Indirana chiravasi CESF2288	Indirana sarojamma SDBDU20132310	9.17113
Indirana diplosticta CESF2045	Indirana sarojamma SDBDU20132310	18.7946
Indirana diplosticta WILD15AMP640	Indirana sarojamma SDBDU20132310	18.1403
Indirana gundia CESF1587	Indirana sarojamma SDBDU20132310	5.96862
Indirana tysoni CESF543	Indirana sarojamma SDBDU20132310	5.96862
Indirana tysoni CESF576	Indirana sarojamma SDBDU20132310	5.96862
Indirana leithii AGCZRL548	Indirana sarojamma SDBDU20132310	5.38484
Indirana leithii Nair212	Indirana sarojamma SDBDU20132310	5.65213
Indirana leptodactyla CESF641	Indirana sarojamma SDBDU20132310	13.5059
Indirana leptodactyla CESF772	Indirana sarojamma SDBDU20132310	13.4885
Indirana leptodactyla Nair847	Indirana sarojamma SDBDU20132310	13.8752
Indirana leptodactyla Nair851	Indirana sarojamma SDBDU20132310	13.8752
Indirana phrynoderma CESF720	Indirana sarojamma SDBDU20132310	16.0193
Indirana salelkari AGCZRL210	Indirana sarojamma SDBDU20132310	9.54594
Indirana salelkari SDBDU200340180	Indirana sarojamma SDBDU20132310	8.25497
Indirana salelkari SDBDU20121316	Indirana sarojamma SDBDU20132310	8.57177
Indirana semipalmata CESF1730	Indirana sarojamma SDBDU20132310	9.87851
Indirana semipalmata SDBDU2002527	Indirana sarojamma SDBDU20132310	9.86654
Indirana sp. CESF2768	Indirana sarojamma SDBDU20132310	9.54594
Indirana sp. Nair87	Indirana sarojamma SDBDU20132310	5.05394
Indirana sp2 CESF1529	Indirana sarojamma SDBDU20132310	5.96862
Indirana sp3 CESF1664	Indirana sarojamma SDBDU20132310	13.4428
Indirana sp5 CESF1554	Indirana sarojamma SDBDU20132310	14.7308
Indirana sp6 CESF1606	Indirana sarojamma SDBDU20132310	13.0175
Indirana aff beddomii CESF663	Indirana sarojamma SDBDU20051245	0
Indirana aff beddomii Nair 244	Indirana sarojamma SDBDU20051245	4.44453
Indirana aff beddomii Nair175	Indirana sarojamma SDBDU20051245	6.62823
Indirana aff beddomii Nair200	Indirana sarojamma SDBDU20051245	8.56499
Indirana aff beddomii Nair72	Indirana sarojamma SDBDU20051245	9.91838
Indirana aff diplosticta Nair791	Indirana sarojamma SDBDU20051245	17.7162
Indirana aff semipalmata CESF1553	Indirana sarojamma SDBDU20051245	11.9182
Indirana aff semipalmata3 CESF1588	Indirana sarojamma SDBDU20051245	6.93841
Indirana aff semipalmata4 CESF2336	Indirana sarojamma SDBDU20051245	8.56499
Indirana beddomii SDBDU20051232	Indirana sarojamma SDBDU20051245	5.3745
Indirana beddomii SDBDU20111256	Indirana sarojamma SDBDU20051245	6.60256
Indirana bhadrai ZSIWGRCVA887	Indirana sarojamma SDBDU20051245	5.95035
Indirana brachytarsus CESF1797	Indirana sarojamma SDBDU20051245	9.93048
Indirana chiravasi CESF2288	Indirana sarojamma SDBDU20051245	9.17113
Indirana diplosticta CESF2045	Indirana sarojamma SDBDU20051245	18.7946
Indirana diplosticta WILD15AMP640	Indirana sarojamma SDBDU20051245	18.1403
Indirana gundia CESF1587	Indirana sarojamma SDBDU20051245	5.96862
Indirana tysoni CESF543	Indirana sarojamma SDBDU20051245	5.96862
Indirana tysoni CESF576	Indirana sarojamma SDBDU20051245	5.96862
Indirana leithii AGCZRL548	Indirana sarojamma SDBDU20051245	5.38484
Indirana leithii Nair212	Indirana sarojamma SDBDU20051245	5.65213
Indirana leptodactyla CESF641	Indirana sarojamma SDBDU20051245	13.5059
Indirana leptodactyla CESF772	Indirana sarojamma SDBDU20051245	13.4885
Indirana leptodactyla Nair847	Indirana sarojamma SDBDU20051245	13.8752
Indirana leptodactyla Nair851	Indirana sarojamma SDBDU20051245	13.8752
Indirana phrynoderma CESF720	Indirana sarojamma SDBDU20051245	16.0193
Indirana salelkari AGCZRL210	Indirana sarojamma SDBDU20051245	9.54594
Indirana salelkari SDBDU200340180	Indirana sarojamma SDBDU20051245	8.25497
Indirana salelkari SDBDU20121316	Indirana sarojamma SDBDU20051245	8.57177
Indirana semipalmata CESF1730	Indirana sarojamma SDBDU20051245	9.87851
Indirana semipalmata SDBDU2002527	Indirana sarojamma SDBDU20051245	9.86654
Indirana sp. CESF2768	Indirana sarojamma SDBDU20051245	9.54594
Indirana sp. Nair87	Indirana sarojamma SDBDU20051245	5.05394
Indirana sp2 CESF1529	Indirana sarojamma SDBDU20051245	5.96862
Indirana sp3 CESF1664	Indirana sarojamma SDBDU20051245	13.4428
Indirana sp5 CESF1554	Indirana sarojamma SDBDU20051245	14.7308
Indirana sp6 CESF1606	Indirana sarojamma SDBDU20051245	13.0175
Indirana aff beddomii CESF663	Indirana sarojamma SDBDU2002516	0
Indirana aff beddomii Nair 244	Indirana sarojamma SDBDU2002516	4.44453
Indirana aff beddomii Nair175	Indirana sarojamma SDBDU2002516	6.62823
Indirana aff beddomii Nair200	Indirana sarojamma SDBDU2002516	8.56499
Indirana aff beddomii Nair72	Indirana sarojamma SDBDU2002516	9.91838
Indirana aff diplosticta Nair791	Indirana sarojamma SDBDU2002516	17.7162
Indirana aff semipalmata CESF1553	Indirana sarojamma SDBDU2002516	11.9182
Indirana aff semipalmata3 CESF1588	Indirana sarojamma SDBDU2002516	6.93841
Indirana aff semipalmata4 CESF2336	Indirana sarojamma SDBDU2002516	8.56499
Indirana beddomii SDBDU20051232	Indirana sarojamma SDBDU2002516	5.3745
Indirana beddomii SDBDU20111256	Indirana sarojamma SDBDU2002516	6.60256
Indirana bhadrai ZSIWGRCVA887	Indirana sarojamma SDBDU2002516	5.95035
Indirana brachytarsus CESF1797	Indirana sarojamma SDBDU2002516	9.93048
Indirana chiravasi CESF2288	Indirana sarojamma SDBDU2002516	9.17113
Indirana diplosticta CESF2045	Indirana sarojamma SDBDU2002516	18.7946
Indirana diplosticta WILD15AMP640	Indirana sarojamma SDBDU2002516	18.1403
Indirana gundia CESF1587	Indirana sarojamma SDBDU2002516	5.96862
Indirana tysoni CESF543	Indirana sarojamma SDBDU2002516	5.96862
Indirana tysoni CESF576	Indirana sarojamma SDBDU2002516	5.96862
Indirana leithii AGCZRL548	Indirana sarojamma SDBDU2002516	5.38484
Indirana leithii Nair212	Indirana sarojamma SDBDU2002516	5.65213
Indirana leptodactyla CESF641	Indirana sarojamma SDBDU2002516	13.5059
Indirana leptodactyla CESF772	Indirana sarojamma SDBDU2002516	13.4885
Indirana leptodactyla Nair847	Indirana sarojamma SDBDU2002516	13.8752
Indirana leptodactyla Nair851	Indirana sarojamma SDBDU2002516	13.8752
Indirana phrynoderma CESF720	Indirana sarojamma SDBDU2002516	16.0193
Indirana salelkari AGCZRL210	Indirana sarojamma SDBDU2002516	9.54594
Indirana salelkari SDBDU200340180	Indirana sarojamma SDBDU2002516	8.25497
Indirana salelkari SDBDU20121316	Indirana sarojamma SDBDU2002516	8.57177
Indirana semipalmata CESF1730	Indirana sarojamma SDBDU2002516	9.87851
Indirana semipalmata SDBDU2002527	Indirana sarojamma SDBDU2002516	9.86654
Indirana sp. CESF2768	Indirana sarojamma SDBDU2002516	9.54594
Indirana sp. Nair87	Indirana sarojamma SDBDU2002516	5.05394
Indirana sp2 CESF1529	Indirana sarojamma SDBDU2002516	5.96862
Indirana sp3 CESF1664	Indirana sarojamma SDBDU2002516	13.4428
Indirana sp5 CESF1554	Indirana sarojamma SDBDU2002516	14.7308
Indirana sp6 CESF1606	Indirana sarojamma SDBDU2002516	13.0175
Indirana aff beddomii CESF663	Indirana sarojamma BNHS5981	0
Indirana aff beddomii Nair 244	Indirana sarojamma BNHS5981	4.44453
Indirana aff beddomii Nair175	Indirana sarojamma BNHS5981	6.62823
Indirana aff beddomii Nair200	Indirana sarojamma BNHS5981	8.56499
Indirana aff beddomii Nair72	Indirana sarojamma BNHS5981	9.91838
Indirana aff diplosticta Nair791	Indirana sarojamma BNHS5981	17.7162
Indirana aff semipalmata CESF1553	Indirana sarojamma BNHS5981	11.9182
Indirana aff semipalmata3 CESF1588	Indirana sarojamma BNHS5981	6.93841
Indirana aff semipalmata4 CESF2336	Indirana sarojamma BNHS5981	8.56499
Indirana beddomii SDBDU20051232	Indirana sarojamma BNHS5981	5.3745
Indirana beddomii SDBDU20111256	Indirana sarojamma BNHS5981	6.60256
Indirana bhadrai ZSIWGRCVA887	Indirana sarojamma BNHS5981	5.95035
Indirana brachytarsus CESF1797	Indirana sarojamma BNHS5981	9.93048
Indirana chiravasi CESF2288	Indirana sarojamma BNHS5981	9.17113
Indirana diplosticta CESF2045	Indirana sarojamma BNHS5981	18.7946
Indirana diplosticta WILD15AMP640	Indirana sarojamma BNHS5981	18.1403
Indirana gundia CESF1587	Indirana sarojamma BNHS5981	5.96862
Indirana tysoni CESF543	Indirana sarojamma BNHS5981	5.96862
Indirana tysoni CESF576	Indirana sarojamma BNHS5981	5.96862
Indirana leithii AGCZRL548	Indirana sarojamma BNHS5981	5.38484
Indirana leithii Nair212	Indirana sarojamma BNHS5981	5.65213
Indirana leptodactyla CESF641	Indirana sarojamma BNHS5981	13.5059
Indirana leptodactyla CESF772	Indirana sarojamma BNHS5981	13.4885
Indirana leptodactyla Nair847	Indirana sarojamma BNHS5981	13.8752
Indirana leptodactyla Nair851	Indirana sarojamma BNHS5981	13.8752
Indirana phrynoderma CESF720	Indirana sarojamma BNHS5981	16.0193
Indirana salelkari AGCZRL210	Indirana sarojamma BNHS5981	9.54594
Indirana salelkari SDBDU200340180	Indirana sarojamma BNHS5981	8.25497
Indirana salelkari SDBDU20121316	Indirana sarojamma BNHS5981	8.57177
Indirana semipalmata CESF1730	Indirana sarojamma BNHS5981	9.87851
Indirana semipalmata SDBDU2002527	Indirana sarojamma BNHS5981	9.86654
Indirana sp. CESF2768	Indirana sarojamma BNHS5981	9.54594
Indirana sp. Nair87	Indirana sarojamma BNHS5981	5.05394
Indirana sp2 CESF1529	Indirana sarojamma BNHS5981	5.96862
Indirana sp3 CESF1664	Indirana sarojamma BNHS5981	13.4428
Indirana sp5 CESF1554	Indirana sarojamma BNHS5981	14.7308
Indirana sp6 CESF1606	Indirana sarojamma BNHS5981	13.0175
Indirana aff beddomii CESF663	Indirana salelkari WILD551	9.54594
Indirana aff beddomii Nair 244	Indirana salelkari WILD551	10.489
Indirana aff beddomii Nair175	Indirana salelkari WILD551	4.44293
Indirana aff beddomii Nair200	Indirana salelkari WILD551	3.21367
Indirana aff beddomii Nair72	Indirana salelkari WILD551	9.59996
Indirana aff diplosticta Nair791	Indirana salelkari WILD551	15.0982
Indirana aff semipalmata CESF1553	Indirana salelkari WILD551	6.96009
Indirana aff semipalmata3 CESF1588	Indirana salelkari WILD551	4.14143
Indirana aff semipalmata4 CESF2336	Indirana salelkari WILD551	3.21367
Indirana beddomii SDBDU20051232	Indirana salelkari WILD551	8.21911
Indirana beddomii SDBDU20111256	Indirana salelkari WILD551	7.90456
Indirana brachytarsus CESF1797	Indirana salelkari WILD551	10.9755
Indirana chiravasi CESF2288	Indirana salelkari WILD551	4.40785
Indirana diplosticta CESF2045	Indirana salelkari WILD551	15.4473
Indirana diplosticta WILD15AMP640	Indirana salelkari WILD551	14.6987
Indirana gundia CESF1587	Indirana salelkari WILD551	9.79167
Indirana tysoni CESF543	Indirana salelkari WILD551	9.79167
Indirana tysoni CESF576	Indirana salelkari WILD551	9.79167
Indirana leithii AGCZRL548	Indirana salelkari WILD551	8.87169
Indirana leithii Nair212	Indirana salelkari WILD551	9.13834
Indirana leptodactyla CESF641	Indirana salelkari WILD551	12.7689
Indirana leptodactyla CESF772	Indirana salelkari WILD551	12.1137
Indirana leptodactyla Nair847	Indirana salelkari WILD551	12.4073
Indirana leptodactyla Nair851	Indirana salelkari WILD551	12.4073
Indirana phrynoderma CESF720	Indirana salelkari WILD551	13.1438
Indirana semipalmata CESF1730	Indirana salelkari WILD551	6.33847
Indirana semipalmata SDBDU2002527	Indirana salelkari WILD551	5.3642
Indirana sp. CESF2768	Indirana salelkari WILD551	5.3642
Indirana sp. Nair87	Indirana salelkari WILD551	8.20938
Indirana sp2 CESF1529	Indirana salelkari WILD551	8.20938
Indirana sp3 CESF1664	Indirana salelkari WILD551	12.0732
Indirana sp5 CESF1554	Indirana salelkari WILD551	12.6834
Indirana sp6 CESF1606	Indirana salelkari WILD551	11.332
Indirana aff beddomii CESF663	Indirana salelkari SDBDU20121316	8.57177
Indirana aff beddomii Nair 244	Indirana salelkari SDBDU20121316	8.87169
Indirana aff beddomii Nair175	Indirana salelkari SDBDU20121316	3.55537
Indirana aff beddomii Nair200	Indirana salelkari SDBDU20121316	2.63339
Indirana aff beddomii Nair72	Indirana salelkari SDBDU20121316	8.93928
Indirana aff diplosticta Nair791	Indirana salelkari SDBDU20121316	14.7181
Indirana aff semipalmata CESF1553	Indirana salelkari SDBDU20121316	6.94651
Indirana aff semipalmata3 CESF1588	Indirana salelkari SDBDU20121316	3.55537
Indirana aff semipalmata4 CESF2336	Indirana salelkari SDBDU20121316	2.63339
Indirana beddomii SDBDU20051232	Indirana salelkari SDBDU20121316	7.26354
Indirana beddomii SDBDU20111256	Indirana salelkari SDBDU20121316	7.5759
Indirana brachytarsus CESF1797	Indirana salelkari SDBDU20121316	10.3002
Indirana chiravasi CESF2288	Indirana salelkari SDBDU20121316	3.82621
Indirana diplosticta CESF2045	Indirana salelkari SDBDU20121316	15.0655
Indirana diplosticta WILD15AMP640	Indirana salelkari SDBDU20121316	14.3218
Indirana gundia CESF1587	Indirana salelkari SDBDU20121316	8.50751
Indirana tysoni CESF543	Indirana salelkari SDBDU20121316	8.50751
Indirana tysoni CESF576	Indirana salelkari SDBDU20121316	8.50751
Indirana leithii AGCZRL548	Indirana salelkari SDBDU20121316	7.90768
Indirana leithii Nair212	Indirana salelkari SDBDU20121316	7.8643
Indirana leptodactyla CESF641	Indirana salelkari SDBDU20121316	12.7422
Indirana leptodactyla CESF772	Indirana salelkari SDBDU20121316	12.0884
Indirana leptodactyla Nair847	Indirana salelkari SDBDU20121316	12.3814
Indirana leptodactyla Nair851	Indirana salelkari SDBDU20121316	12.3814
Indirana phrynoderma CESF720	Indirana salelkari SDBDU20121316	13.1162
Indirana salelkari SDBDU200340180	Indirana salelkari SDBDU20121316	0.286048
Indirana semipalmata CESF1730	Indirana salelkari SDBDU20121316	5.70889
Indirana semipalmata SDBDU2002527	Indirana salelkari SDBDU20121316	4.44453
Indirana sp. CESF2768	Indirana salelkari SDBDU20121316	4.44453
Indirana sp. Nair87	Indirana salelkari SDBDU20121316	7.25503
Indirana sp2 CESF1529	Indirana salelkari SDBDU20121316	7.87973
Indirana sp3 CESF1664	Indirana salelkari SDBDU20121316	12.0481
Indirana sp5 CESF1554	Indirana salelkari SDBDU20121316	11.662
Indirana sp6 CESF1606	Indirana salelkari SDBDU20121316	11.3087
Indirana aff beddomii CESF663	Indirana salelkari SDBDU20111330	9.20771
Indirana aff beddomii Nair 244	Indirana salelkari SDBDU20111330	9.50786
Indirana aff beddomii Nair175	Indirana salelkari SDBDU20111330	3.53402
Indirana aff beddomii Nair200	Indirana salelkari SDBDU20111330	2.32401
Indirana aff beddomii Nair72	Indirana salelkari SDBDU20111330	8.61979
Indirana aff diplosticta Nair791	Indirana salelkari SDBDU20111330	14.7181
Indirana aff semipalmata CESF1553	Indirana salelkari SDBDU20111330	6.63595
Indirana aff semipalmata3 CESF1588	Indirana salelkari SDBDU20111330	3.23537
Indirana aff semipalmata4 CESF2336	Indirana salelkari SDBDU20111330	2.32401
Indirana beddomii SDBDU20051232	Indirana salelkari SDBDU20111330	7.88903
Indirana beddomii SDBDU20111256	Indirana salelkari SDBDU20111330	7.5759
Indirana brachytarsus CESF1797	Indirana salelkari SDBDU20111330	9.97499
Indirana chiravasi CESF2288	Indirana salelkari SDBDU20111330	3.50637
Indirana diplosticta CESF2045	Indirana salelkari SDBDU20111330	15.0655
Indirana diplosticta WILD15AMP640	Indirana salelkari SDBDU20111330	14.3218
Indirana gundia CESF1587	Indirana salelkari SDBDU20111330	8.82254
Indirana tysoni CESF543	Indirana salelkari SDBDU20111330	8.82254
Indirana tysoni CESF576	Indirana salelkari SDBDU20111330	8.82254
Indirana leithii AGCZRL548	Indirana salelkari SDBDU20111330	7.90768
Indirana leithii Nair212	Indirana salelkari SDBDU20111330	8.17716
Indirana leptodactyla CESF641	Indirana salelkari SDBDU20111330	12.4073
Indirana leptodactyla CESF772	Indirana salelkari SDBDU20111330	11.7547
Indirana leptodactyla Nair847	Indirana salelkari SDBDU20111330	12.0481
Indirana leptodactyla Nair851	Indirana salelkari SDBDU20111330	12.0481
Indirana phrynoderma CESF720	Indirana salelkari SDBDU20111330	12.7794
Indirana salelkari AGCZRL210	Indirana salelkari SDBDU20111330	0.861885
Indirana semipalmata CESF1730	Indirana salelkari SDBDU20111330	5.40143
Indirana semipalmata SDBDU2002527	Indirana salelkari SDBDU20111330	4.44453
Indirana sp. CESF2768	Indirana salelkari SDBDU20111330	4.44453
Indirana sp. Nair87	Indirana salelkari SDBDU20111330	7.87973
Indirana sp2 CESF1529	Indirana salelkari SDBDU20111330	7.87973
Indirana sp3 CESF1664	Indirana salelkari SDBDU20111330	12.0481
Indirana sp5 CESF1554	Indirana salelkari SDBDU20111330	11.9929
Indirana sp6 CESF1606	Indirana salelkari SDBDU20111330	11.3087
Indirana aff beddomii CESF663	Indirana salelkari SDBDU200340180	8.25497
Indirana aff beddomii Nair 244	Indirana salelkari SDBDU200340180	8.55478
Indirana aff beddomii Nair175	Indirana salelkari SDBDU200340180	3.85664
Indirana aff beddomii Nair200	Indirana salelkari SDBDU200340180	2.92974
Indirana aff beddomii Nair72	Indirana salelkari SDBDU200340180	8.61979
Indirana aff diplosticta Nair791	Indirana salelkari SDBDU200340180	14.7181
Indirana aff semipalmata CESF1553	Indirana salelkari SDBDU200340180	7.25785
Indirana aff semipalmata3 CESF1588	Indirana salelkari SDBDU200340180	3.85664
Indirana aff semipalmata4 CESF2336	Indirana salelkari SDBDU200340180	2.92974
Indirana beddomii SDBDU20051232	Indirana salelkari SDBDU200340180	7.5759
Indirana beddomii SDBDU20111256	Indirana salelkari SDBDU200340180	7.88903
Indirana brachytarsus CESF1797	Indirana salelkari SDBDU200340180	9.97499
Indirana chiravasi CESF2288	Indirana salelkari SDBDU200340180	4.12578
Indirana diplosticta CESF2045	Indirana salelkari SDBDU200340180	15.0655
Indirana diplosticta WILD15AMP640	Indirana salelkari SDBDU200340180	14.3218
Indirana gundia CESF1587	Indirana salelkari SDBDU200340180	8.82254
Indirana tysoni CESF543	Indirana salelkari SDBDU200340180	8.82254
Indirana tysoni CESF576	Indirana salelkari SDBDU200340180	8.82254
Indirana leithii AGCZRL548	Indirana salelkari SDBDU200340180	7.59376
Indirana leithii Nair212	Indirana salelkari SDBDU200340180	7.55221
Indirana leptodactyla CESF641	Indirana salelkari SDBDU200340180	12.7422
Indirana leptodactyla CESF772	Indirana salelkari SDBDU200340180	12.0884
Indirana leptodactyla Nair847	Indirana salelkari SDBDU200340180	12.3814
Indirana leptodactyla Nair851	Indirana salelkari SDBDU200340180	12.3814
Indirana phrynoderma CESF720	Indirana salelkari SDBDU200340180	13.1162
Indirana salelkari AGCZRL210	Indirana salelkari SDBDU200340180	2.03315
Indirana semipalmata CESF1730	Indirana salelkari SDBDU200340180	6.01714
Indirana semipalmata SDBDU2002527	Indirana salelkari SDBDU200340180	4.74691
Indirana sp. CESF2768	Indirana salelkari SDBDU200340180	4.74691
Indirana sp. Nair87	Indirana salelkari SDBDU200340180	7.567
Indirana sp2 CESF1529	Indirana salelkari SDBDU200340180	8.19324
Indirana sp3 CESF1664	Indirana salelkari SDBDU200340180	12.0481
Indirana sp5 CESF1554	Indirana salelkari SDBDU200340180	11.662
Indirana sp6 CESF1606	Indirana salelkari SDBDU200340180	11.3087
Indirana aff beddomii CESF663	Indirana salelkari BNHS5931	9.54594
Indirana aff beddomii Nair 244	Indirana salelkari BNHS5931	10.489
Indirana aff beddomii Nair175	Indirana salelkari BNHS5931	4.44293
Indirana aff beddomii Nair200	Indirana salelkari BNHS5931	3.21367
Indirana aff beddomii Nair72	Indirana salelkari BNHS5931	9.59996
Indirana aff diplosticta Nair791	Indirana salelkari BNHS5931	15.0982
Indirana aff semipalmata CESF1553	Indirana salelkari BNHS5931	6.96009
Indirana aff semipalmata3 CESF1588	Indirana salelkari BNHS5931	4.14143
Indirana aff semipalmata4 CESF2336	Indirana salelkari BNHS5931	3.21367
Indirana beddomii SDBDU20051232	Indirana salelkari BNHS5931	8.21911
Indirana beddomii SDBDU20111256	Indirana salelkari BNHS5931	7.90456
Indirana brachytarsus CESF1797	Indirana salelkari BNHS5931	10.9755
Indirana chiravasi CESF2288	Indirana salelkari BNHS5931	4.40785
Indirana diplosticta CESF2045	Indirana salelkari BNHS5931	15.4473
Indirana diplosticta WILD15AMP640	Indirana salelkari BNHS5931	14.6987
Indirana gundia CESF1587	Indirana salelkari BNHS5931	9.79167
Indirana tysoni CESF543	Indirana salelkari BNHS5931	9.79167
Indirana tysoni CESF576	Indirana salelkari BNHS5931	9.79167
Indirana leithii AGCZRL548	Indirana salelkari BNHS5931	8.87169
Indirana leithii Nair212	Indirana salelkari BNHS5931	9.13834
Indirana leptodactyla CESF641	Indirana salelkari BNHS5931	12.7689
Indirana leptodactyla CESF772	Indirana salelkari BNHS5931	12.1137
Indirana leptodactyla Nair847	Indirana salelkari BNHS5931	12.4073
Indirana leptodactyla Nair851	Indirana salelkari BNHS5931	12.4073
Indirana phrynoderma CESF720	Indirana salelkari BNHS5931	13.1438
Indirana semipalmata CESF1730	Indirana salelkari BNHS5931	6.33847
Indirana semipalmata SDBDU2002527	Indirana salelkari BNHS5931	5.3642
Indirana sp. CESF2768	Indirana salelkari BNHS5931	5.3642
Indirana sp. Nair87	Indirana salelkari BNHS5931	8.20938
Indirana sp2 CESF1529	Indirana salelkari BNHS5931	8.20938
Indirana sp3 CESF1664	Indirana salelkari BNHS5931	12.0732
Indirana sp5 CESF1554	Indirana salelkari BNHS5931	12.6834
Indirana sp6 CESF1606	Indirana salelkari BNHS5931	11.332
Indirana aff beddomii CESF663	Indirana salelkari AGCZRL210	9.54594
Indirana aff beddomii Nair 244	Indirana salelkari AGCZRL210	10.489
Indirana aff beddomii Nair175	Indirana salelkari AGCZRL210	4.44293
Indirana aff beddomii Nair200	Indirana salelkari AGCZRL210	3.21367
Indirana aff beddomii Nair72	Indirana salelkari AGCZRL210	9.59996
Indirana aff diplosticta Nair791	Indirana salelkari AGCZRL210	15.0982
Indirana aff semipalmata CESF1553	Indirana salelkari AGCZRL210	6.96009
Indirana aff semipalmata3 CESF1588	Indirana salelkari AGCZRL210	4.14143
Indirana aff semipalmata4 CESF2336	Indirana salelkari AGCZRL210	3.21367
Indirana beddomii SDBDU20051232	Indirana salelkari AGCZRL210	8.21911
Indirana beddomii SDBDU20111256	Indirana salelkari AGCZRL210	7.90456
Indirana brachytarsus CESF1797	Indirana salelkari AGCZRL210	10.9755
Indirana chiravasi CESF2288	Indirana salelkari AGCZRL210	4.40785
Indirana diplosticta CESF2045	Indirana salelkari AGCZRL210	15.4473
Indirana diplosticta WILD15AMP640	Indirana salelkari AGCZRL210	14.6987
Indirana gundia CESF1587	Indirana salelkari AGCZRL210	9.79167
Indirana tysoni CESF543	Indirana salelkari AGCZRL210	9.79167
Indirana tysoni CESF576	Indirana salelkari AGCZRL210	9.79167
Indirana leithii AGCZRL548	Indirana salelkari AGCZRL210	8.87169
Indirana leithii Nair212	Indirana salelkari AGCZRL210	9.13834
Indirana leptodactyla CESF641	Indirana salelkari AGCZRL210	12.7689
Indirana leptodactyla CESF772	Indirana salelkari AGCZRL210	12.1137
Indirana leptodactyla Nair847	Indirana salelkari AGCZRL210	12.4073
Indirana leptodactyla Nair851	Indirana salelkari AGCZRL210	12.4073
Indirana phrynoderma CESF720	Indirana salelkari AGCZRL210	13.1438
Indirana semipalmata CESF1730	Indirana salelkari AGCZRL210	6.33847
Indirana semipalmata SDBDU2002527	Indirana salelkari AGCZRL210	5.3642
Indirana sp. CESF2768	Indirana salelkari AGCZRL210	5.3642
Indirana sp. Nair87	Indirana salelkari AGCZRL210	8.20938
Indirana sp2 CESF1529	Indirana salelkari AGCZRL210	8.20938
Indirana sp3 CESF1664	Indirana salelkari AGCZRL210	12.0732
Indirana sp5 CESF1554	Indirana salelkari AGCZRL210	12.6834
Indirana sp6 CESF1606	Indirana salelkari AGCZRL210	11.332
Indirana leptodactyla Nair847	Indirana phrynoderma WILD14AMP509	4.41279
Indirana leptodactyla Nair851	Indirana phrynoderma WILD14AMP509	4.41279
Indirana aff beddomii Nair 244	Indirana phrynoderma CESF720	15.8741
Indirana aff beddomii Nair175	Indirana phrynoderma CESF720	13.4255
Indirana aff beddomii Nair200	Indirana phrynoderma CESF720	12.4332
Indirana aff beddomii Nair72	Indirana phrynoderma CESF720	15.9714
Indirana aff diplosticta Nair791	Indirana phrynoderma CESF720	12.7364
Indirana beddomii SDBDU20051232	Indirana phrynoderma CESF720	14.1315
Indirana beddomii SDBDU20111256	Indirana phrynoderma CESF720	13.4538
Indirana diplosticta WILD15AMP640	Indirana phrynoderma CESF720	11.6184
Indirana tysoni CESF576	Indirana phrynoderma CESF720	14.0539
Indirana leithii AGCZRL548	Indirana phrynoderma CESF720	14.9147
Indirana leithii Nair212	Indirana phrynoderma CESF720	14.4224
Indirana leptodactyla Nair847	Indirana phrynoderma CESF720	4.41279
Indirana leptodactyla Nair851	Indirana phrynoderma CESF720	4.41279
Indirana semipalmata SDBDU2002527	Indirana phrynoderma CESF720	12.7526
Indirana sp. Nair87	Indirana phrynoderma CESF720	14.1133
Indirana aff beddomii CESF663	Indirana paramakri ZSIWGRCVA890	11.5659
Indirana aff beddomii Nair 244	Indirana paramakri ZSIWGRCVA890	11.2159
Indirana aff beddomii Nair175	Indirana paramakri ZSIWGRCVA890	5.6869
Indirana aff beddomii Nair200	Indirana paramakri ZSIWGRCVA890	6.33351
Indirana aff beddomii Nair72	Indirana paramakri ZSIWGRCVA890	8.31105
Indirana aff diplosticta Nair791	Indirana paramakri ZSIWGRCVA890	14.4147
Indirana aff semipalmata CESF1553	Indirana paramakri ZSIWGRCVA890	0.286568
Indirana aff semipalmata3 CESF1588	Indirana paramakri ZSIWGRCVA890	5.38066
Indirana aff semipalmata4 CESF2336	Indirana paramakri ZSIWGRCVA890	5.71549
Indirana beddomii SDBDU20051232	Indirana paramakri ZSIWGRCVA890	7.58482
Indirana beddomii SDBDU20111256	Indirana paramakri ZSIWGRCVA890	6.96009
Indirana bhadrai ZSIWGRCVA887	Indirana paramakri ZSIWGRCVA890	7.56996
Indirana brachytarsus CESF1797	Indirana paramakri ZSIWGRCVA890	9.66241
Indirana chiravasi CESF2288	Indirana paramakri ZSIWGRCVA890	7.58482
Indirana diplosticta CESF2045	Indirana paramakri ZSIWGRCVA890	14.7624
Indirana diplosticta WILD15AMP640	Indirana paramakri ZSIWGRCVA890	14.711
Indirana gundia CESF1587	Indirana paramakri ZSIWGRCVA890	8.83304
Indirana tysoni CESF543	Indirana paramakri ZSIWGRCVA890	8.83304
Indirana tysoni CESF576	Indirana paramakri ZSIWGRCVA890	8.83304
Indirana leithii AGCZRL548	Indirana paramakri ZSIWGRCVA890	6.96278
Indirana leithii Nair212	Indirana paramakri ZSIWGRCVA890	7.87356
Indirana leptodactyla CESF641	Indirana paramakri ZSIWGRCVA890	11.7251
Indirana leptodactyla CESF772	Indirana paramakri ZSIWGRCVA890	11.0758
Indirana leptodactyla Nair847	Indirana paramakri ZSIWGRCVA890	11.3696
Indirana leptodactyla Nair851	Indirana paramakri ZSIWGRCVA890	11.3696
Indirana phrynoderma CESF720	Indirana paramakri ZSIWGRCVA890	13.5282
Indirana salelkari AGCZRL210	Indirana paramakri ZSIWGRCVA890	6.63595
Indirana salelkari SDBDU200340180	Indirana paramakri ZSIWGRCVA890	6.93299
Indirana salelkari SDBDU20121316	Indirana paramakri ZSIWGRCVA890	6.62305
Indirana semipalmata CESF1730	Indirana paramakri ZSIWGRCVA890	4.4345
Indirana semipalmata SDBDU2002527	Indirana paramakri ZSIWGRCVA890	3.80047
Indirana sp. CESF2768	Indirana paramakri ZSIWGRCVA890	3.5037
Indirana sp. Nair87	Indirana paramakri ZSIWGRCVA890	7.5759
Indirana sp2 CESF1529	Indirana paramakri ZSIWGRCVA890	7.26354
Indirana sp3 CESF1664	Indirana paramakri ZSIWGRCVA890	12.7852
Indirana sp5 CESF1554	Indirana paramakri ZSIWGRCVA890	11.6475
Indirana sp6 CESF1606	Indirana paramakri ZSIWGRCVA890	12.0329
Indirana aff beddomii CESF663	Indirana paramakri ZSIWGRCVA889	11.5659
Indirana aff beddomii Nair 244	Indirana paramakri ZSIWGRCVA889	11.2159
Indirana aff beddomii Nair175	Indirana paramakri ZSIWGRCVA889	5.6869
Indirana aff beddomii Nair200	Indirana paramakri ZSIWGRCVA889	6.33351
Indirana aff beddomii Nair72	Indirana paramakri ZSIWGRCVA889	8.31105
Indirana aff diplosticta Nair791	Indirana paramakri ZSIWGRCVA889	14.4147
Indirana aff semipalmata CESF1553	Indirana paramakri ZSIWGRCVA889	0.286568
Indirana aff semipalmata3 CESF1588	Indirana paramakri ZSIWGRCVA889	5.38066
Indirana aff semipalmata4 CESF2336	Indirana paramakri ZSIWGRCVA889	5.71549
Indirana beddomii SDBDU20051232	Indirana paramakri ZSIWGRCVA889	7.58482
Indirana beddomii SDBDU20111256	Indirana paramakri ZSIWGRCVA889	6.96009
Indirana bhadrai ZSIWGRCVA887	Indirana paramakri ZSIWGRCVA889	7.56996
Indirana brachytarsus CESF1797	Indirana paramakri ZSIWGRCVA889	9.66241
Indirana chiravasi CESF2288	Indirana paramakri ZSIWGRCVA889	7.58482
Indirana diplosticta CESF2045	Indirana paramakri ZSIWGRCVA889	14.7624
Indirana diplosticta WILD15AMP640	Indirana paramakri ZSIWGRCVA889	14.711
Indirana gundia CESF1587	Indirana paramakri ZSIWGRCVA889	8.83304
Indirana tysoni CESF543	Indirana paramakri ZSIWGRCVA889	8.83304
Indirana tysoni CESF576	Indirana paramakri ZSIWGRCVA889	8.83304
Indirana leithii AGCZRL548	Indirana paramakri ZSIWGRCVA889	6.96278
Indirana leithii Nair212	Indirana paramakri ZSIWGRCVA889	7.87356
Indirana leptodactyla CESF641	Indirana paramakri ZSIWGRCVA889	11.7251
Indirana leptodactyla CESF772	Indirana paramakri ZSIWGRCVA889	11.0758
Indirana leptodactyla Nair847	Indirana paramakri ZSIWGRCVA889	11.3696
Indirana leptodactyla Nair851	Indirana paramakri ZSIWGRCVA889	11.3696
Indirana phrynoderma CESF720	Indirana paramakri ZSIWGRCVA889	13.5282
Indirana salelkari AGCZRL210	Indirana paramakri ZSIWGRCVA889	6.63595
Indirana salelkari SDBDU200340180	Indirana paramakri ZSIWGRCVA889	6.93299
Indirana salelkari SDBDU20121316	Indirana paramakri ZSIWGRCVA889	6.62305
Indirana semipalmata CESF1730	Indirana paramakri ZSIWGRCVA889	4.4345
Indirana semipalmata SDBDU2002527	Indirana paramakri ZSIWGRCVA889	3.80047
Indirana sp. CESF2768	Indirana paramakri ZSIWGRCVA889	3.5037
Indirana sp. Nair87	Indirana paramakri ZSIWGRCVA889	7.5759
Indirana sp2 CESF1529	Indirana paramakri ZSIWGRCVA889	7.26354
Indirana sp3 CESF1664	Indirana paramakri ZSIWGRCVA889	12.7852
Indirana sp5 CESF1554	Indirana paramakri ZSIWGRCVA889	11.6475
Indirana sp6 CESF1606	Indirana paramakri ZSIWGRCVA889	12.0329
Indirana aff beddomii CESF663	Indirana paramakri SDBDU20053740	11.5659
Indirana aff beddomii Nair 244	Indirana paramakri SDBDU20053740	11.2159
Indirana aff beddomii Nair175	Indirana paramakri SDBDU20053740	5.6869
Indirana aff beddomii Nair200	Indirana paramakri SDBDU20053740	6.33351
Indirana aff beddomii Nair72	Indirana paramakri SDBDU20053740	8.31105
Indirana aff diplosticta Nair791	Indirana paramakri SDBDU20053740	14.4147
Indirana aff semipalmata CESF1553	Indirana paramakri SDBDU20053740	0.286568
Indirana aff semipalmata3 CESF1588	Indirana paramakri SDBDU20053740	5.38066
Indirana aff semipalmata4 CESF2336	Indirana paramakri SDBDU20053740	5.71549
Indirana beddomii SDBDU20051232	Indirana paramakri SDBDU20053740	7.58482
Indirana beddomii SDBDU20111256	Indirana paramakri SDBDU20053740	6.96009
Indirana bhadrai ZSIWGRCVA887	Indirana paramakri SDBDU20053740	7.56996
Indirana brachytarsus CESF1797	Indirana paramakri SDBDU20053740	9.66241
Indirana chiravasi CESF2288	Indirana paramakri SDBDU20053740	7.58482
Indirana diplosticta CESF2045	Indirana paramakri SDBDU20053740	14.7624
Indirana diplosticta WILD15AMP640	Indirana paramakri SDBDU20053740	14.711
Indirana gundia CESF1587	Indirana paramakri SDBDU20053740	8.83304
Indirana tysoni CESF543	Indirana paramakri SDBDU20053740	8.83304
Indirana tysoni CESF576	Indirana paramakri SDBDU20053740	8.83304
Indirana leithii AGCZRL548	Indirana paramakri SDBDU20053740	6.96278
Indirana leithii Nair212	Indirana paramakri SDBDU20053740	7.87356
Indirana leptodactyla CESF641	Indirana paramakri SDBDU20053740	11.7251
Indirana leptodactyla CESF772	Indirana paramakri SDBDU20053740	11.0758
Indirana leptodactyla Nair847	Indirana paramakri SDBDU20053740	11.3696
Indirana leptodactyla Nair851	Indirana paramakri SDBDU20053740	11.3696
Indirana phrynoderma CESF720	Indirana paramakri SDBDU20053740	13.5282
Indirana salelkari AGCZRL210	Indirana paramakri SDBDU20053740	6.63595
Indirana salelkari SDBDU200340180	Indirana paramakri SDBDU20053740	6.93299
Indirana salelkari SDBDU20121316	Indirana paramakri SDBDU20053740	6.62305
Indirana semipalmata CESF1730	Indirana paramakri SDBDU20053740	4.4345
Indirana semipalmata SDBDU2002527	Indirana paramakri SDBDU20053740	3.80047
Indirana sp. CESF2768	Indirana paramakri SDBDU20053740	3.5037
Indirana sp. Nair87	Indirana paramakri SDBDU20053740	7.5759
Indirana sp2 CESF1529	Indirana paramakri SDBDU20053740	7.26354
Indirana sp3 CESF1664	Indirana paramakri SDBDU20053740	12.7852
Indirana sp5 CESF1554	Indirana paramakri SDBDU20053740	11.6475
Indirana sp6 CESF1606	Indirana paramakri SDBDU20053740	12.0329
Indirana leptodactyla Nair847	Indirana leptodactyla WILD13AMP192	0.286568
Indirana leptodactyla Nair851	Indirana leptodactyla WILD13AMP192	0.286568
Indirana leptodactyla Nair847	Indirana leptodactyla WILD13AMP186	0.575527
Indirana leptodactyla Nair851	Indirana leptodactyla WILD13AMP186	0.575527
Indirana leptodactyla Nair847	Indirana leptodactyla WILD13AMP184	0.286568
Indirana leptodactyla Nair851	Indirana leptodactyla WILD13AMP184	0.286568
Indirana leptodactyla Nair851	Indirana leptodactyla Nair847	0
Indirana aff beddomii Nair 244	Indirana leptodactyla CESF772	13.3693
Indirana aff beddomii Nair175	Indirana leptodactyla CESF772	11.3981
Indirana aff beddomii Nair200	Indirana leptodactyla CESF772	11.4125
Indirana aff beddomii Nair72	Indirana leptodactyla CESF772	13.5696
Indirana aff diplosticta Nair791	Indirana leptodactyla CESF772	11.4074
Indirana beddomii SDBDU20051232	Indirana leptodactyla CESF772	11.4218
Indirana beddomii SDBDU20111256	Indirana leptodactyla CESF772	11.7547
Indirana diplosticta WILD15AMP640	Indirana leptodactyla CESF772	10.6393
Indirana tysoni CESF576	Indirana leptodactyla CESF772	11.6913
Indirana leithii AGCZRL548	Indirana leptodactyla CESF772	12.845
Indirana leithii Nair212	Indirana leptodactyla CESF772	11.3838
Indirana leptodactyla Nair847	Indirana leptodactyla CESF772	0.862813
Indirana leptodactyla Nair851	Indirana leptodactyla CESF772	0.862813
Indirana phrynoderma CESF720	Indirana leptodactyla CESF772	4.12578
Indirana semipalmata SDBDU2002527	Indirana leptodactyla CESF772	10.9938
Indirana sp. Nair87	Indirana leptodactyla CESF772	11.4074
Indirana aff beddomii CESF663	Indirana leptodactyla CESF641	13.5059
Indirana aff beddomii Nair 244	Indirana leptodactyla CESF641	12.7156
Indirana aff beddomii Nair175	Indirana leptodactyla CESF641	12.0481
Indirana aff beddomii Nair200	Indirana leptodactyla CESF641	12.0633
Indirana aff beddomii Nair72	Indirana leptodactyla CESF641	13.1559
Indirana aff diplosticta Nair791	Indirana leptodactyla CESF641	11.3931
Indirana aff semipalmata CESF1553	Indirana leptodactyla CESF641	11.7251
Indirana aff semipalmata4 CESF2336	Indirana leptodactyla CESF641	12.0633
Indirana beddomii SDBDU20051232	Indirana leptodactyla CESF641	10.7009
Indirana beddomii SDBDU20111256	Indirana leptodactyla CESF641	11.0302
Indirana brachytarsus CESF1797	Indirana leptodactyla CESF641	13.8817
Indirana chiravasi CESF2288	Indirana leptodactyla CESF641	12.4073
Indirana diplosticta CESF2045	Indirana leptodactyla CESF641	11.6475
Indirana diplosticta WILD15AMP640	Indirana leptodactyla CESF641	10.6262
Indirana tysoni CESF543	Indirana leptodactyla CESF641	11.2996
Indirana tysoni CESF576	Indirana leptodactyla CESF641	11.2996
Indirana leithii AGCZRL548	Indirana leptodactyla CESF641	12.4388
Indirana leithii Nair212	Indirana leptodactyla CESF641	10.9938
Indirana leptodactyla CESF772	Indirana leptodactyla CESF641	1.15399
Indirana leptodactyla Nair847	Indirana leptodactyla CESF641	0.286568
Indirana leptodactyla Nair851	Indirana leptodactyla CESF641	0.286568
Indirana phrynoderma CESF720	Indirana leptodactyla CESF641	4.72186
Indirana semipalmata CESF1730	Indirana leptodactyla CESF641	11.3696
Indirana semipalmata SDBDU2002527	Indirana leptodactyla CESF641	11.638
Indirana sp. CESF2768	Indirana leptodactyla CESF641	11.3087
Indirana sp. Nair87	Indirana leptodactyla CESF641	10.6876
Indirana sp2 CESF1529	Indirana leptodactyla CESF641	10.6876
Indirana sp5 CESF1554	Indirana leptodactyla CESF641	4.4361
Indirana sp6 CESF1606	Indirana leptodactyla CESF641	5.36618
Indirana aff diplosticta Nair791	Indirana leithii WILD15AMP525	16.5724
Indirana diplosticta WILD15AMP640	Indirana leithii WILD15AMP525	16.9872
Indirana leithii Nair212	Indirana leithii WILD15AMP525	3.82328
Indirana leptodactyla Nair847	Indirana leithii WILD15AMP525	12.8016
Indirana leptodactyla Nair851	Indirana leithii WILD15AMP525	12.8016
Indirana aff diplosticta Nair791	Indirana leithii SDBDU20142513	16.219
Indirana diplosticta WILD15AMP640	Indirana leithii SDBDU20142513	16.6315
Indirana leithii Nair212	Indirana leithii SDBDU20142513	3.52468
Indirana leptodactyla Nair847	Indirana leithii SDBDU20142513	12.8016
Indirana leptodactyla Nair851	Indirana leithii SDBDU20142513	12.8016
Indirana aff diplosticta Nair791	Indirana leithii SDBDU20122094	16.5724
Indirana diplosticta WILD15AMP640	Indirana leithii SDBDU20122094	16.9872
Indirana leithii Nair212	Indirana leithii SDBDU20122094	3.82328
Indirana leptodactyla Nair847	Indirana leithii SDBDU20122094	12.8016
Indirana leptodactyla Nair851	Indirana leithii SDBDU20122094	12.8016
Indirana aff diplosticta Nair791	Indirana leithii SDBDU20111100	16.5724
Indirana diplosticta WILD15AMP640	Indirana leithii SDBDU20111100	16.9872
Indirana leithii Nair212	Indirana leithii SDBDU20111100	3.82328
Indirana leptodactyla Nair847	Indirana leithii SDBDU20111100	12.8016
Indirana leptodactyla Nair851	Indirana leithii SDBDU20111100	12.8016
Indirana aff diplosticta Nair791	Indirana leithii SDBDU20076062	16.5724
Indirana diplosticta WILD15AMP640	Indirana leithii SDBDU20076062	16.9872
Indirana leithii Nair212	Indirana leithii SDBDU20076062	3.82328
Indirana leptodactyla Nair847	Indirana leithii SDBDU20076062	12.8016
Indirana leptodactyla Nair851	Indirana leithii SDBDU20076062	12.8016
Indirana aff diplosticta Nair791	Indirana leithii SDBDU20051237	16.5724
Indirana diplosticta WILD15AMP640	Indirana leithii SDBDU20051237	16.9872
Indirana leithii Nair212	Indirana leithii SDBDU20051237	3.82328
Indirana leptodactyla Nair847	Indirana leithii SDBDU20051237	12.8016
Indirana leptodactyla Nair851	Indirana leithii SDBDU20051237	12.8016
Indirana aff diplosticta Nair791	Indirana leithii Nair212	15.8799
Indirana diplosticta WILD15AMP640	Indirana leithii Nair212	15.4734
Indirana leptodactyla Nair847	Indirana leithii Nair212	11.3461
Indirana leptodactyla Nair851	Indirana leithii Nair212	11.3461
Indirana aff diplosticta Nair791	Indirana leithii AGCZRL555	16.5724
Indirana diplosticta WILD15AMP640	Indirana leithii AGCZRL555	16.9872
Indirana leithii AGCZRL548	Indirana leithii AGCZRL555	0
Indirana leithii Nair212	Indirana leithii AGCZRL555	3.82328
Indirana leptodactyla Nair847	Indirana leithii AGCZRL555	12.8016
Indirana leptodactyla Nair851	Indirana leithii AGCZRL555	12.8016
Indirana aff diplosticta Nair791	Indirana leithii AGCZRL552	16.5724
Indirana diplosticta WILD15AMP640	Indirana leithii AGCZRL552	16.9872
Indirana leithii AGCZRL548	Indirana leithii AGCZRL552	0
Indirana leithii Nair212	Indirana leithii AGCZRL552	3.82328
Indirana leptodactyla Nair847	Indirana leithii AGCZRL552	12.8016
Indirana leptodactyla Nair851	Indirana leithii AGCZRL552	12.8016
Indirana aff diplosticta Nair791	Indirana leithii AGCZRL549	16.5724
Indirana diplosticta WILD15AMP640	Indirana leithii AGCZRL549	16.9872
Indirana leithii Nair212	Indirana leithii AGCZRL549	3.82328
Indirana leptodactyla Nair847	Indirana leithii AGCZRL549	12.8016
Indirana leptodactyla Nair851	Indirana leithii AGCZRL549	12.8016
Indirana aff diplosticta Nair791	Indirana leithii AGCZRL548	16.5724
Indirana diplosticta WILD15AMP640	Indirana leithii AGCZRL548	16.9872
Indirana leithii Nair212	Indirana leithii AGCZRL548	3.82328
Indirana leptodactyla Nair847	Indirana leithii AGCZRL548	12.8016
Indirana leptodactyla Nair851	Indirana leithii AGCZRL548	12.8016
Indirana aff beddomii CESF663	Indirana gundia WILD500	6.93841
Indirana aff beddomii Nair 244	Indirana gundia WILD500	7.93896
Indirana aff beddomii Nair175	Indirana gundia WILD500	0.286048
Indirana aff beddomii Nair200	Indirana gundia WILD500	3.2329
Indirana aff beddomii Nair72	Indirana gundia WILD500	6.97642
Indirana aff diplosticta Nair791	Indirana gundia WILD500	15.4473
[truncated: 3,394 more rows]

## Sheet: morphometric-data-for-nMDS
Lineage Name (Tentative)	LineageNo*	LAT	LONG	HL	HD	ES	ED	TYH	UEW	IN	IO	UAL	LAL
Indirana beddomii WILD14AMP411	1	11.535	75.88	0.39375	0.340625	0.175	0.1	0.06875	0.0875	0.096875	0.09375	0.225	0.240625
Indirana beddomii WILD14AMP414	1	11.535	75.88	0.396985	0.366834	0.163317	0.115578	0.0753769	0.0778894	0.0979899	0.103015	0.201005	0.243719
Indirana beddomii WILD14AMP420	1	11.599	75.819	0.442667	0.349333	0.165333	0.136	0.0933333	0.072	0.0986667	0.104	0.224	0.197333
Indirana beddomii WILD14AMP421	1	11.049	76.44	0.438247	0.350598	0.155378	0.119522	0.0756972	0.0756972	0.0996016	0.115538	0.175299	0.239044
Indirana beddomii WILD13AMP138	1	11.946	75.878	0.403794	0.344173	0.165312	0.108401	0.0704607	0.0785908	0.105691	0.0921409	0.181572	0.233062
Indirana beddomii WILD14AMP409	1	11.093	76.464	0.414938	0.377593	0.174274	0.136929	0.0788382	0.0788382	0.112033	0.103734	0.232365	0.228216
Indirana beddomii WILD14AMP413	1	11.548	75.889	0.420875	0.367003	0.158249	0.138047	0.0841751	0.0639731	0.117845	0.0909091	0.239057	0.228956
Indirana sp2 CESF1529	1	11.5507	76.0854	0.35	0.172632	0.177368	0.133684	0.109474	0.0810526	0.0747368	0.0878947	0.164211	0.202105
Indirana sp2 CESF1603	1	10.9805	76.6162	0.352256	0.171761	0.181951	0.124212	0.0737506	0.0834546	0.109656	0.0834546	0.151868	0.191169
Indirana sp2 CESF1690	1	11.0956	76.4494	0.385274	0.198059	0.199201	0.135845	0.0839041	0.106735	0.121575	0.106735	0.163813	0.218037
Indirana sp2 CESF1693	1	11.1805	76.4127	0.381242	0.188934	0.170715	0.132928	0.0877193	0.082996	0.120108	0.082996	0.18691	0.219973
Indirana brachytarsus WILD13AMP234	2	8.534	77.232	0.419795	0.368601	0.170648	0.112628	0.0750853	0.0648464	0.102389	0.105802	0.194539	0.215017
Indirana brachytarsus WILD13AMP301	2	8.737	77.145	0.416667	0.34058	0.177536	0.108696	0.0724638	0.0724638	0.101449	0.0942029	0.192029	0.210145
Indirana brachytarsus WILD14AMP358	2	9.844	76.959	0.397004	0.325843	0.187266	0.11236	0.0749064	0.0749064	0.0973783	0.0861423	0.202247	0.194757
Indirana brachytarsus WILD14AMP437	2	9.843	76.979	0.412371	0.350515	0.189003	0.14433	0.0790378	0.0756014	0.116838	0.0859107	0.223368	0.233677
Indirana brachytarsus WILD14AMP475	2	10.447	76.395	0.408333	0.341667	0.179167	0.120833	0.0833333	0.075	0.108333	0.0958333	0.233333	0.216667
Indirana brachytarsus WILD15AMP609	2	10.471	76.842	0.443089	0.369919	0.199187	0.126016	0.0772358	0.0813008	0.113821	0.109756	0.223577	0.223577
Indirana brachytarsus WILD13AMP241	2	8.967	77.052	0.421818	0.338182	0.192727	0.101818	0.0836364	0.0763636	0.105455	0.123636	0.24	0.218182
Indirana brachytarsus WILD13AMP247	2	8.559	77.159	0.396135	0.342995	0.164251	0.10628	0.0821256	0.0724638	0.10628	0.10628	0.21256	0.217391
Indirana brachytarsus WILD13AMP285	2	8.563	77.165	0.388316	0.378007	0.182131	0.0927835	0.0652921	0.0549828	0.109966	0.0962199	0.182131	0.226804
Indirana brachytarsus WILD13AMP293	2	8.735	77.14	0.407407	0.350168	0.16835	0.10101	0.0740741	0.0707071	0.104377	0.10101	0.188552	0.181818
Indirana brachytarsus WILD14AMP359	2	9.844	76.959	0.376147	0.345566	0.192661	0.11315	0.0672783	0.0672783	0.103976	0.103976	0.201835	0.214067
Indirana brachytarsus WILD14AMP442	2	9.843	76.979	0.46748	0.369919	0.166667	0.101626	0.0853659	0.0772358	0.105691	0.126016	0.191057	0.223577
Indirana brachytarsus WILD14AMP477	2	10.447	76.395	0.418367	0.362245	0.183673	0.132653	0.0816327	0.0816327	0.112245	0.0969388	0.219388	0.219388
Indirana brachytarsus WILD14AMP478	2	10.426	76.466	0.42439	0.346341	0.156098	0.097561	0.0780488	0.0634146	0.112195	0.141463	0.204878	0.2
Indirana brachytarsus CESF1797	2	9.17272	77.276	0.394003	0.172245	0.185495	0.307531	0.0906555	0.097629	0.124128	0.097629	0.18689	0.209205
Indirana brachytarsus CESF766	2	8.58899	77.3562	0.353727	0.182841	0.271449	0.12166	0.0801688	0.0872011	0.118143	0.0872011	0.181435	0.200422
Indirana brachytarsus CESF640	2	10.0356	77.1477	0.363636	0.184659	0.186932	0.0911932	0.08125	0.0738636	0.114205	0.0806818	0.186364	0.196591
Indirana chiravasi WILD489	3	15.956	73.997	0.425101	0.360324	0.194332	0.133603	0.101215	0.0850202	0.101215	0.125506	0.149798	0.230769
Indirana chiravasi BNHS5890	3	15.956	73.997	0.432	0.36	0.188	0.124	0.092	0.072	0.08	0.116	0.132	0.216
Indirana chiravasi WILD15AMP530	3	17.392	73.678	0.425837	0.38756	0.200957	0.15311	0.0909091	0.0861244	0.114833	0.119617	0.210526	0.220096
Indirana chiravasi WILD15AMP612	3	16.001	74.018	0.427119	0.349153	0.186441	0.115254	0.0983051	0.0644068	0.0983051	0.0983051	0.155932	0.233898
Indirana duboisi BNHS5980	4	13.322	75.146	0.425743	0.363036	0.20132	0.125413	0.0990099	0.0825083	0.108911	0.108911	0.188119	0.217822
Indirana duboisi WILD15AMP631	4	13.894	74.831	0.434783	0.375494	0.181818	0.126482	0.0869565	0.0790514	0.106719	0.110672	0.209486	0.225296
Indirana duboisi WILD15AMP630	4	13.917	74.913	0.418502	0.365639	0.180617	0.140969	0.0792952	0.0837004	0.118943	0.127753	0.202643	0.237885
Indirana aff semipalmata3 CESF2043	4	12.635	75.6499	0.378646	0.173279	0.154609	0.121937	0.0729288	0.088098	0.113186	0.0956826	0.172112	0.175029
Indirana aff semipalmata4 CESF2336	4	13.9618	74.6809	0.0995589	0.194707	0.187146	0.146188	0.111531	0.115312	0.117832	0.115312	0.154379	0.184625
Indirana gundia WILD13AMP211	5	12.027	75.932	0.496894	0.440994	0.198758	0.136646	0.0745342	0.0931677	0.0869565	0.124224	0.204969	0.242236
Indirana gundia WILD499	5	12.825	75.569	0.432836	0.376866	0.190299	0.152985	0.115672	0.0783582	0.123134	0.11194	0.190299	0.208955
Indirana gundia WILD13AMP136	5	11.931	75.836	0.450593	0.367589	0.201581	0.134387	0.114625	0.0711462	0.106719	0.118577	0.205534	0.205534
Indirana gundia WILD15AMP614	5	12.414	75.353	0.416216	0.335135	0.210811	0.156757	0.0864865	0.0864865	0.113514	0.12973	0.156757	0.205405
Indirana gundia WILD15AMP616	5	12.419	75.358	0.431818	0.380682	0.193182	0.170455	0.0965909	0.0965909	0.130682	0.119318	0.227273	0.198864
Indirana gundia WILD15AMP618	5	12.416	75.364	0.452632	0.352632	0.163158	0.142105	0.0842105	0.0842105	0.115789	0.136842	0.168421	0.210526
Indirana gundia WILD500	5	12.829	75.607	0.406593	0.365385	0.181319	0.137363	0.0961538	0.0796703	0.115385	0.10989	0.195055	0.228022
Indirana gundia WILD13AMP139	5	11.933	75.838	0.487085	0.402214	0.177122	0.140221	0.099631	0.0848708	0.095941	0.107011	0.173432	0.202952
Indirana gundia WILD13AMP210	5	12.005	75.89	0.410765	0.371105	0.169972	0.113314	0.0849858	0.0764873	0.110482	0.110482	0.1983	0.215297
Indirana gundia WILD16AMP649	5	12.651	75.573	0.373178	0.332362	0.163265	0.139942	0.0787172	0.0787172	0.090379	0.107872	0.16035	0.212828
Indirana salelkari BNHS5931	6	15.095	74.211	0.418773	0.34296	0.173285	0.122744	0.0974729	0.0902527	0.0938628	0.0938628	0.180505	0.205776
Indirana salelkari WILD551	6	15.095	74.211	0.418831	0.37013	0.185065	0.12013	0.0844156	0.0779221	0.11039	0.100649	0.178571	0.24026
Indirana salelkari AGCZRL210	6	15.095	74.211	0.398058	0.359223	0.174757	0.148867	0.0776699	0.0841424	0.106796	0.10356	0.171521	0.23301
Indirana sarojamma BNHS5981	7	8.967	77.052	0.414493	0.373913	0.182609	0.0927536	0.084058	0.0724638	0.0985507	0.113043	0.228986	0.255072
Indirana aff beddomii CESF663	7	8.66567	77.1731	0.361673	0.164642	0.193882	0.129555	0.0787224	0.101215	0.106613	0.101215	0.0809717	0.214575
Indirana semipalmata WILD15AMP610	8	10.308	76.742	0.444882	0.374016	0.188976	0.145669	0.0905512	0.0787402	0.102362	0.106299	0.192913	0.251969
Indirana semipalmata WILD15AMP611	8	10.308	76.742	0.423256	0.353488	0.167442	0.130233	0.0883721	0.0930233	0.102326	0.111628	0.232558	0.232558
Indirana semipalmata WILD14AMP419	8	11.599	75.819	0.397004	0.389513	0.164794	0.123596	0.0861423	0.0636704	0.0861423	0.11236	0.23221	0.2397
Indirana semipalmata WILD14AMP438	8	9.874	77.076	0.421739	0.36087	0.2	0.134783	0.0956522	0.073913	0.104348	0.113043	0.182609	0.208696
Indirana semipalmata WILD13AMP269	8	8.916	77.11	0.378788	0.352273	0.181818	0.117424	0.0833333	0.0757576	0.113636	0.109848	0.231061	0.238636
Indirana semipalmata WILD13AMP270	8	8.91	77.119	0.382716	0.358025	0.168724	0.127572	0.0781893	0.0781893	0.111111	0.102881	0.193416	0.209877
Indirana semipalmata WILD13AMP271	8	8.909	77.119	0.41502	0.383399	0.177866	0.118577	0.0790514	0.0948617	0.102767	0.0948617	0.221344	0.225296
Indirana semipalmata WILD13AMP296	8	8.909	77.119	0.403042	0.38403	0.186312	0.117871	0.0798479	0.0836502	0.0988593	0.102662	0.201521	0.220532
Indirana semipalmata WILD14AMP351	8	9.874	77.076	0.447964	0.375566	0.171946	0.108597	0.0950226	0.0723982	0.0904977	0.104072	0.239819	0.244344
Indirana semipalmata WILD14AMP354	8	9.849	76.949	0.438525	0.360656	0.188525	0.147541	0.139344	0.0696721	0.0983607	0.0942623	0.20082	0.209016
Indirana semipalmata WILD14AMP416	8	11.072	76.535	0.441748	0.383495	0.179612	0.116505	0.0873786	0.0728155	0.11165	0.121359	0.194175	0.199029
Indirana semipalmata WILD14AMP440	8	9.874	77.076	0.381526	0.349398	0.188755	0.124498	0.0843373	0.0803213	0.0883534	0.100402	0.2249	0.253012
Indirana semipalmata WILD14AMP470	8	10.532	76.366	0.429864	0.366516	0.180995	0.117647	0.0995475	0.0678733	0.104072	0.0995475	0.226244	0.235294
Indirana semipalmata WILD14AMP471	8	10.447	76.462	0.407583	0.364929	0.175355	0.118483	0.104265	0.0616114	0.104265	0.118483	0.251185	0.236967
Indirana semipalmata WILD14AMP472	8	10.532	76.366	0.399142	0.351931	0.158798	0.11588	0.0944206	0.0772532	0.0901288	0.111588	0.184549	0.223176
Indirana semipalmata WILD14AMP473	8	10.447	76.462	0.439815	0.37963	0.166667	0.134259	0.0740741	0.087963	0.0972222	0.111111	0.226852	0.236111
Indirana semipalmata WILD14AMP474	8	10.447	76.462	0.42723	0.380282	0.192488	0.122066	0.103286	0.0892019	0.112676	0.126761	0.211268	0.211268
Indirana semipalmata WILD14AMP503	8	10.418	76.793	0.404145	0.367876	0.181347	0.124352	0.0932642	0.0829016	0.11399	0.119171	0.181347	0.186528
Indirana tysoni BNHS5979	9	12.419	75.353	0.42	0.355	0.195	0.165	0.075	0.085	0.125	0.105	0.215	0.195
Indirana tysoni WILD15AMP615	9	12.419	75.353	0.422619	0.363095	0.208333	0.136905	0.0595238	0.113095	0.130952	0.125	0.154762	0.172619
Indirana tysoni CESF543	9	12.8847	75.7213	0.36836	0.189221	0.179915	0.12912	0.0620395	0.0938348	0.121365	0.119814	0.177588	0.213649
Indirana tysoni CESF576	9	12.7936	75.7145	0.401159	0.199131	0.178856	0.146995	0.0905141	0.0919623	0.127444	0.0919623	0.171615	0.190442
Indirana tysoni WILD16AMP650	9	12.38	75.822	0.388998	0.347741	0.180747	0.137525	0.064833	0.0726916	0.100196	0.10609	0.184676	0.229862
Indirana yadera BNHS5982	10	9.874	77.076	0.476793	0.400844	0.189873	0.168776	0.0843882	0.0970464	0.109705	0.0970464	0.185654	0.206751
Indirana yadera WILD13AMP338	10	8.563	77.165	0.465812	0.363248	0.188034	0.0982906	0.0811966	0.0641026	0.111111	0.111111	0.196581	0.196581
Indirana yadera WILD14AMP479	10	10.445	76.46	0.423221	0.404494	0.183521	0.11985	0.071161	0.0973783	0.11236	0.101124	0.183521	0.220974
Indirana beddomii CESF459	10	10.4978	76.6614	0.409821	0.207143	0.157143	0.163393	0.116071	0.103571	0.121429	0.103571	0.1875	0.191964
Indirana beddomii CESF1708	10	10.3149	76.7093	0.4	0.162162	0.166486	0.120541	0.0837838	0.101081	0.105405	0.092973	0.158378	0.194054
Walkerana diplosticta WILD15AMP640	11	8.686	77.183	0.378571	0.364286	0.157143	0.117857	0.0571429	0.0821429	0.128571	0.128571	0.178571	0.196429
Walkerana leptodactyla CESF698	12	10.2497	77.543	0.40174	0.202321	0.182741	0.118202	0.0993474	0.0877447	0.129079	0.101523	0.203771	0.184917
Walkerana leptodactyla CESF250	12	9.5263	77.3995	0.370288	0.162602	0.163341	0.144124	0.0776053	0.0886918	0.135255	0.0886918	0.184775	0.205469
Walkerana leptodactyla CESF772	12	8.62416	77.2479	0.388444	0.178667	0.180444	0.143111	0.0977778	0.100444	0.135111	0.0862222	0.182222	0.185778
Walkerana leptodactyla CESF282	12	9.57505	77.3361	0.370166	0.18011	0.164641	0.143646	0.0762431	0.0883978	0.124862	0.0883978	0.175691	0.19558
Walkerana phrynoderma CESF720	13	10.3689	76.9947	0.39834	0.194191	0.126971	0.137759	0.0763485	0.108714	0.124481	0.117842	0.19751	0.19751
Walkerana muduga CESF1606	14	10.9443	76.6465	0.343736	0.154258	0.16897	0.122604	0.071333	0.0757914	0.119929	0.087383	0.171645	0.178333
Walkerana sp2 CESF1554	15	11.4614	76.1633	0.341991	0.164502	0.1671	0.138528	0.0831169	0.0969697	0.134199	0.0969697	0.186147	0.198268

## Sheet: notes-on-pairwise-nMDS-plots
Lineage Names	Lineage Nos	Notes
Plot all Indirana together	1,2,3,4,5,6,7,8,9 and 10	Figure 4 - Supplementary Data
Plot all Walkerana together	11,12,13,14 and 15	Figure 5 - Supplementary Data

## Sheet: nMDS-stressPlot-stepdownPlot
1. Stress plot showing how stress varies from 1 to 6 dimensions
2. NMS stepdown explanatory power plot
3. Clustering suggests 3 groups

## Sheet: data-used-for-Mantel-tests
Species.1	Species.2	Dist..in..
Indirana semipalmata WILD15AMP610	Indirana semipalmata WILD15AMP611	0
Indirana semipalmata WILD15AMP610	Indirana semipalmata WILD14AMP419	0
Indirana semipalmata WILD15AMP611	Indirana semipalmata WILD14AMP419	0
Indirana semipalmata WILD13AMP269	Indirana semipalmata WILD13AMP270	0
Indirana semipalmata WILD13AMP269	Indirana semipalmata WILD13AMP271	0
Indirana semipalmata WILD13AMP270	Indirana semipalmata WILD13AMP271	0
Indirana semipalmata WILD13AMP269	Indirana semipalmata WILD13AMP296	0
Indirana semipalmata WILD13AMP270	Indirana semipalmata WILD13AMP296	0
Indirana semipalmata WILD13AMP271	Indirana semipalmata WILD13AMP296	0
Indirana semipalmata WILD15AMP610	Indirana semipalmata WILD14AMP470	0
Indirana semipalmata WILD15AMP611	Indirana semipalmata WILD14AMP470	0
Indirana semipalmata WILD14AMP419	Indirana semipalmata WILD14AMP470	0
Indirana semipalmata WILD15AMP610	Indirana semipalmata WILD14AMP471	0
Indirana semipalmata WILD15AMP611	Indirana semipalmata WILD14AMP471	0
Indirana semipalmata WILD14AMP419	Indirana semipalmata WILD14AMP471	0
Indirana semipalmata WILD14AMP470	Indirana semipalmata WILD14AMP471	0
Indirana semipalmata WILD15AMP610	Indirana semipalmata WILD14AMP472	0
Indirana semipalmata WILD15AMP611	Indirana semipalmata WILD14AMP472	0
Indirana semipalmata WILD14AMP419	Indirana semipalmata WILD14AMP472	0
Indirana semipalmata WILD14AMP470	Indirana semipalmata WILD14AMP472	0
Indirana semipalmata WILD14AMP471	Indirana semipalmata WILD14AMP472	0
Indirana semipalmata WILD15AMP610	Indirana semipalmata WILD14AMP473	0
Indirana semipalmata WILD15AMP611	Indirana semipalmata WILD14AMP473	0
Indirana semipalmata WILD14AMP419	Indirana semipalmata WILD14AMP473	0
Indirana semipalmata WILD14AMP470	Indirana semipalmata WILD14AMP473	0
Indirana semipalmata WILD14AMP471	Indirana semipalmata WILD14AMP473	0
Indirana semipalmata WILD14AMP472	Indirana semipalmata WILD14AMP473	0
Indirana semipalmata WILD15AMP610	Indirana semipalmata WILD14AMP474	0
Indirana semipalmata WILD15AMP611	Indirana semipalmata WILD14AMP474	0
Indirana semipalmata WILD14AMP419	Indirana semipalmata WILD14AMP474	0
Indirana semipalmata WILD14AMP470	Indirana semipalmata WILD14AMP474	0
Indirana semipalmata WILD14AMP471	Indirana semipalmata WILD14AMP474	0
Indirana semipalmata WILD14AMP472	Indirana semipalmata WILD14AMP474	0
Indirana semipalmata WILD14AMP473	Indirana semipalmata WILD14AMP474	0
Indirana semipalmata WILD15AMP610	Indirana semipalmata WILD14AMP503	0
Indirana semipalmata WILD15AMP611	Indirana semipalmata WILD14AMP503	0
Indirana semipalmata WILD14AMP419	Indirana semipalmata WILD14AMP503	0
Indirana semipalmata WILD14AMP470	Indirana semipalmata WILD14AMP503	0
Indirana semipalmata WILD14AMP471	Indirana semipalmata WILD14AMP503	0
Indirana semipalmata WILD14AMP472	Indirana semipalmata WILD14AMP503	0
Indirana semipalmata WILD14AMP473	Indirana semipalmata WILD14AMP503	0
Indirana semipalmata WILD14AMP474	Indirana semipalmata WILD14AMP503	0
Indirana semipalmata WILD14AMP438	Indirana semipalmata WILD14AMP354	0
Indirana semipalmata WILD15AMP610	Indirana semipalmata WILD14AMP440	0
Indirana semipalmata WILD15AMP611	Indirana semipalmata WILD14AMP440	0
Indirana semipalmata WILD14AMP419	Indirana semipalmata WILD14AMP440	0
Indirana semipalmata WILD14AMP470	Indirana semipalmata WILD14AMP440	0
Indirana semipalmata WILD14AMP471	Indirana semipalmata WILD14AMP440	0
Indirana semipalmata WILD14AMP472	Indirana semipalmata WILD14AMP440	0
Indirana semipalmata WILD14AMP473	Indirana semipalmata WILD14AMP440	0
Indirana semipalmata WILD14AMP474	Indirana semipalmata WILD14AMP440	0
Indirana semipalmata WILD14AMP503	Indirana semipalmata WILD14AMP440	0
Indirana beddomii WILD14AMP411	Indirana beddomii WILD14AMP414	0
Indirana beddomii WILD14AMP420	Indirana beddomii WILD14AMP421	0
Indirana beddomii WILD14AMP411	Indirana beddomii WILD13AMP138	0
Indirana beddomii WILD14AMP414	Indirana beddomii WILD13AMP138	0
Indirana brachytarsus WILD13AMP234	Indirana brachytarsus WILD13AMP301	0
Indirana brachytarsus WILD14AMP358	Indirana brachytarsus WILD14AMP437	0
Indirana brachytarsus WILD14AMP358	Indirana brachytarsus WILD14AMP477	0
Indirana brachytarsus WILD14AMP437	Indirana brachytarsus WILD14AMP477	0
Indirana brachytarsus WILD14AMP475	Indirana brachytarsus WILD14AMP478	0
Indirana brachytarsus WILD13AMP234	Indirana brachytarsus WILD15AMP609	0
Indirana brachytarsus WILD13AMP301	Indirana brachytarsus WILD15AMP609	0
Indirana brachytarsus WILD13AMP234	Indirana brachytarsus WILD13AMP247	0
Indirana brachytarsus WILD13AMP301	Indirana brachytarsus WILD13AMP247	0
Indirana brachytarsus WILD15AMP609	Indirana brachytarsus WILD13AMP247	0
Indirana brachytarsus WILD13AMP234	Indirana brachytarsus WILD13AMP293	0
Indirana brachytarsus WILD13AMP301	Indirana brachytarsus WILD13AMP293	0
Indirana brachytarsus WILD15AMP609	Indirana brachytarsus WILD13AMP293	0
Indirana brachytarsus WILD13AMP247	Indirana brachytarsus WILD13AMP293	0
Indirana brachytarsus WILD14AMP358	Indirana brachytarsus WILD14AMP359	0
Indirana brachytarsus WILD14AMP437	Indirana brachytarsus WILD14AMP359	0
Indirana brachytarsus WILD14AMP477	Indirana brachytarsus WILD14AMP359	0
Walkerana sp4 CESF250	Walkerana sp4 CESF282	0
Indirana sp2 CESF1690	Indirana sp2 CESF1529	0
Indirana tysoni CESF576	Indirana tysoni CESF543	0
Indirana brachytarsus CESF766	Indirana brachytarsus CESF640	0
Indirana chiravasi BNHS5890	Indirana chiravasi WILD489	0
Indirana chiravasi BNHS5890	Indirana chiravasi WILD15AMP530	0
Indirana chiravasi WILD489	Indirana chiravasi WILD15AMP530	0
Indirana chiravasi BNHS5890	Indirana chiravasi WILD15AMP612	0
Indirana chiravasi WILD489	Indirana chiravasi WILD15AMP612	0
Indirana chiravasi WILD15AMP530	Indirana chiravasi WILD15AMP612	0
Indirana gundia WILD499	Indirana gundia WILD13AMP210	0
Indirana gundia WILD499	Indirana gundia WILD13AMP211	0
Indirana gundia WILD13AMP210	Indirana gundia WILD13AMP211	0
Indirana gundia WILD499	Indirana gundia WILD13AMP136	0
Indirana gundia WILD13AMP210	Indirana gundia WILD13AMP136	0
Indirana gundia WILD13AMP211	Indirana gundia WILD13AMP136	0
Indirana gundia WILD499	Indirana gundia WILD15AMP614	0
Indirana gundia WILD13AMP210	Indirana gundia WILD15AMP614	0
Indirana gundia WILD13AMP211	Indirana gundia WILD15AMP614	0
Indirana gundia WILD13AMP136	Indirana gundia WILD15AMP614	0
Indirana gundia WILD499	Indirana gundia WILD15AMP616	0
Indirana gundia WILD13AMP210	Indirana gundia WILD15AMP616	0
Indirana gundia WILD13AMP211	Indirana gundia WILD15AMP616	0
Indirana gundia WILD13AMP136	Indirana gundia WILD15AMP616	0
Indirana gundia WILD15AMP614	Indirana gundia WILD15AMP616	0
Indirana gundia WILD499	Indirana gundia WILD15AMP618	0
Indirana gundia WILD13AMP210	Indirana gundia WILD15AMP618	0
Indirana gundia WILD13AMP211	Indirana gundia WILD15AMP618	0
Indirana gundia WILD13AMP136	Indirana gundia WILD15AMP618	0
Indirana gundia WILD15AMP614	Indirana gundia WILD15AMP618	0
Indirana gundia WILD15AMP616	Indirana gundia WILD15AMP618	0
Indirana gundia WILD499	Indirana gundia WILD16AMP649	0
Indirana gundia WILD13AMP210	Indirana gundia WILD16AMP649	0
Indirana gundia WILD13AMP211	Indirana gundia WILD16AMP649	0
Indirana gundia WILD13AMP136	Indirana gundia WILD16AMP649	0
Indirana gundia WILD15AMP614	Indirana gundia WILD16AMP649	0
Indirana gundia WILD15AMP616	Indirana gundia WILD16AMP649	0
Indirana gundia WILD15AMP618	Indirana gundia WILD16AMP649	0
Indirana salelkari BNHS5931	Indirana salelkari WILD551	0
Indirana salelkari BNHS5931	Indirana salelkari AGCZRL210	0
Indirana salelkari WILD551	Indirana salelkari AGCZRL210	0
Indirana duboisi WILD15AMP630	Indirana duboisi WILD15AMP631	0
Indirana aff beddomii CESF663	Indirana sarojamma BNHS5981	0
Indirana tysoni CESF576	Indirana tysoni BNHS5979	0
Indirana tysoni CESF543	Indirana tysoni BNHS5979	0
Indirana tysoni CESF576	Indirana tysoni WILD15AMP615	0
Indirana tysoni CESF543	Indirana tysoni WILD15AMP615	0
Indirana tysoni BNHS5979	Indirana tysoni WILD15AMP615	0
Indirana tysoni CESF576	Indirana tysoni WILD16AMP650	0
Indirana tysoni CESF543	Indirana tysoni WILD16AMP650	0
Indirana tysoni BNHS5979	Indirana tysoni WILD16AMP650	0
Indirana tysoni WILD15AMP615	Indirana tysoni WILD16AMP650	0
Indirana yadera WILD13AMP338	Indirana yadera BNHS5982	0
Indirana beddomii CESF459	Indirana yadera WILD14AMP479	0
Indirana beddomii WILD14AMP411	Indirana beddomii WILD14AMP413	0.286
Indirana beddomii WILD14AMP414	Indirana beddomii WILD14AMP413	0.286
Indirana beddomii WILD13AMP138	Indirana beddomii WILD14AMP413	0.286
Indirana brachytarsus WILD13AMP234	Indirana brachytarsus WILD13AMP285	0.286
Indirana brachytarsus WILD13AMP301	Indirana brachytarsus WILD13AMP285	0.286
Indirana brachytarsus WILD15AMP609	Indirana brachytarsus WILD13AMP285	0.286
Indirana brachytarsus WILD13AMP247	Indirana brachytarsus WILD13AMP285	0.286
Indirana brachytarsus WILD13AMP285	Indirana brachytarsus WILD13AMP293	0.286
Indirana brachytarsus WILD14AMP358	Indirana brachytarsus WILD14AMP442	0.286
Indirana brachytarsus WILD14AMP437	Indirana brachytarsus WILD14AMP442	0.286
Indirana brachytarsus WILD14AMP477	Indirana brachytarsus WILD14AMP442	0.286
Indirana brachytarsus WILD14AMP359	Indirana brachytarsus WILD14AMP442	0.286
Indirana brachytarsus CESF766	Indirana brachytarsus CESF1797	0.286
Indirana brachytarsus CESF1797	Indirana brachytarsus CESF640	0.286
Indirana sp2 CESF1690	Indirana sp2 CESF1603	0.286
Indirana sp2 CESF1529	Indirana sp2 CESF1603	0.286
Indirana gundia WILD500	Indirana gundia WILD499	0.286
Indirana gundia WILD500	Indirana gundia WILD13AMP210	0.286
Indirana gundia WILD500	Indirana gundia WILD13AMP211	0.286
Indirana gundia WILD500	Indirana gundia WILD13AMP136	0.286
Indirana gundia WILD500	Indirana gundia WILD15AMP614	0.286
Indirana gundia WILD500	Indirana gundia WILD15AMP616	0.286
Indirana gundia WILD500	Indirana gundia WILD15AMP618	0.286
Indirana gundia WILD500	Indirana gundia WILD16AMP649	0.286
Indirana aff semipalmata4 CESF2336	Indirana duboisi WILD15AMP630	0.286
Indirana aff semipalmata4 CESF2336	Indirana duboisi WILD15AMP631	0.286
Indirana aff semipalmata4 CESF2336	Indirana duboisi BNHS5980	0.286
Indirana beddomii CESF459	Indirana yadera WILD13AMP338	0.286
Indirana beddomii CESF1708	Indirana yadera WILD13AMP338	0.286
Indirana beddomii CESF459	Indirana yadera BNHS5982	0.286
Indirana beddomii CESF1708	Indirana yadera BNHS5982	0.286
Indirana yadera WILD13AMP338	Indirana yadera WILD14AMP479	0.286
Indirana yadera BNHS5982	Indirana yadera WILD14AMP479	0.286
Indirana brachytarsus WILD13AMP234	Indirana brachytarsus WILD14AMP475	0.287
Indirana brachytarsus WILD13AMP301	Indirana brachytarsus WILD14AMP475	0.287
Indirana brachytarsus WILD13AMP234	Indirana brachytarsus WILD14AMP478	0.287
Indirana brachytarsus WILD13AMP301	Indirana brachytarsus WILD14AMP478	0.287
Indirana brachytarsus WILD14AMP475	Indirana brachytarsus WILD15AMP609	0.287
Indirana brachytarsus WILD14AMP478	Indirana brachytarsus WILD15AMP609	0.287
Indirana brachytarsus WILD13AMP234	Indirana brachytarsus WILD13AMP241	0.287
Indirana brachytarsus WILD13AMP301	Indirana brachytarsus WILD13AMP241	0.287
Indirana brachytarsus WILD15AMP609	Indirana brachytarsus WILD13AMP241	0.287
Indirana brachytarsus WILD14AMP475	Indirana brachytarsus WILD13AMP247	0.287
Indirana brachytarsus WILD14AMP478	Indirana brachytarsus WILD13AMP247	0.287
Indirana brachytarsus WILD13AMP241	Indirana brachytarsus WILD13AMP247	0.287
Indirana brachytarsus WILD14AMP475	Indirana brachytarsus WILD13AMP293	0.287
Indirana brachytarsus WILD14AMP478	Indirana brachytarsus WILD13AMP293	0.287
Indirana brachytarsus WILD13AMP241	Indirana brachytarsus WILD13AMP293	0.287
Indirana beddomii WILD14AMP420	Indirana sp2 CESF1693	0.287
Indirana beddomii WILD14AMP421	Indirana sp2 CESF1693	0.287
Indirana beddomii WILD14AMP409	Indirana sp2 CESF1603	0.287
Indirana aff semipalmata3 CESF2043	Indirana gundia WILD499	0.287
Indirana gundia WILD499	Indirana gundia WILD13AMP139	0.287
Indirana aff semipalmata3 CESF2043	Indirana gundia WILD13AMP210	0.287
Indirana gundia WILD13AMP139	Indirana gundia WILD13AMP210	0.287
Indirana aff semipalmata3 CESF2043	Indirana gundia WILD13AMP211	0.287
Indirana gundia WILD13AMP139	Indirana gundia WILD13AMP211	0.287
Indirana aff semipalmata3 CESF2043	Indirana gundia WILD13AMP136	0.287
Indirana gundia WILD13AMP139	Indirana gundia WILD13AMP136	0.287
Indirana aff semipalmata3 CESF2043	Indirana gundia WILD15AMP614	0.287
Indirana gundia WILD13AMP139	Indirana gundia WILD15AMP614	0.287
Indirana aff semipalmata3 CESF2043	Indirana gundia WILD15AMP616	0.287
Indirana gundia WILD13AMP139	Indirana gundia WILD15AMP616	0.287
Indirana aff semipalmata3 CESF2043	Indirana gundia WILD15AMP618	0.287
Indirana gundia WILD13AMP139	Indirana gundia WILD15AMP618	0.287
Indirana aff semipalmata3 CESF2043	Indirana gundia WILD16AMP649	0.287
Indirana gundia WILD13AMP139	Indirana gundia WILD16AMP649	0.287
Indirana brachytarsus WILD13AMP234	Indirana brachytarsus WILD14AMP358	0.573
Indirana brachytarsus WILD13AMP301	Indirana brachytarsus WILD14AMP358	0.573
Indirana brachytarsus WILD13AMP234	Indirana brachytarsus WILD14AMP437	0.573
Indirana brachytarsus WILD13AMP301	Indirana brachytarsus WILD14AMP437	0.573
Indirana brachytarsus WILD13AMP234	Indirana brachytarsus WILD14AMP477	0.573
Indirana brachytarsus WILD13AMP301	Indirana brachytarsus WILD14AMP477	0.573
Indirana brachytarsus WILD14AMP358	Indirana brachytarsus WILD15AMP609	0.573
Indirana brachytarsus WILD14AMP437	Indirana brachytarsus WILD15AMP609	0.573
Indirana brachytarsus WILD14AMP477	Indirana brachytarsus WILD15AMP609	0.573
Indirana brachytarsus WILD14AMP358	Indirana brachytarsus WILD13AMP247	0.573
Indirana brachytarsus WILD14AMP437	Indirana brachytarsus WILD13AMP247	0.573
Indirana brachytarsus WILD14AMP477	Indirana brachytarsus WILD13AMP247	0.573
Indirana brachytarsus WILD14AMP358	Indirana brachytarsus WILD13AMP293	0.573
Indirana brachytarsus WILD14AMP437	Indirana brachytarsus WILD13AMP293	0.573
Indirana brachytarsus WILD14AMP477	Indirana brachytarsus WILD13AMP293	0.573
Indirana brachytarsus WILD13AMP234	Indirana brachytarsus WILD14AMP359	0.573
Indirana brachytarsus WILD13AMP301	Indirana brachytarsus WILD14AMP359	0.573
Indirana brachytarsus WILD15AMP609	Indirana brachytarsus WILD14AMP359	0.573
Indirana brachytarsus WILD13AMP247	Indirana brachytarsus WILD14AMP359	0.573
Indirana brachytarsus WILD13AMP293	Indirana brachytarsus WILD14AMP359	0.573
Indirana beddomii CESF459	Indirana beddomii CESF1708	0.573
Indirana duboisi WILD15AMP630	Indirana duboisi BNHS5980	0.573
Indirana duboisi WILD15AMP631	Indirana duboisi BNHS5980	0.573
Indirana beddomii CESF1708	Indirana yadera WILD14AMP479	0.573
Indirana brachytarsus WILD14AMP475	Indirana brachytarsus WILD13AMP285	0.574
Indirana brachytarsus WILD14AMP478	Indirana brachytarsus WILD13AMP285	0.574
Indirana brachytarsus WILD13AMP241	Indirana brachytarsus WILD13AMP285	0.574
Indirana beddomii WILD14AMP409	Indirana sp2 CESF1690	0.574
Indirana beddomii WILD14AMP409	Indirana sp2 CESF1529	0.574
Indirana sp2 CESF1690	Indirana sp2 CESF1693	0.574
Indirana sp2 CESF1529	Indirana sp2 CESF1693	0.574
Indirana aff semipalmata3 CESF2043	Indirana gundia WILD500	0.574
Indirana gundia WILD500	Indirana gundia WILD13AMP139	0.574
Indirana semipalmata WILD15AMP610	Indirana semipalmata WILD14AMP416	0.575
Indirana semipalmata WILD15AMP611	Indirana semipalmata WILD14AMP416	0.575
Indirana semipalmata WILD14AMP419	Indirana semipalmata WILD14AMP416	0.575
Indirana semipalmata WILD14AMP416	Indirana semipalmata WILD14AMP470	0.575
Indirana semipalmata WILD14AMP416	Indirana semipalmata WILD14AMP471	0.575
Indirana semipalmata WILD14AMP416	Indirana semipalmata WILD14AMP472	0.575
Indirana semipalmata WILD14AMP416	Indirana semipalmata WILD14AMP473	0.575
Indirana semipalmata WILD14AMP416	Indirana semipalmata WILD14AMP474	0.575
Indirana semipalmata WILD14AMP416	Indirana semipalmata WILD14AMP503	0.575
Indirana semipalmata WILD14AMP416	Indirana semipalmata WILD14AMP440	0.575
Indirana aff semipalmata3 CESF2043	Indirana gundia WILD13AMP139	0.575
Indirana brachytarsus WILD14AMP475	Indirana brachytarsus WILD13AMP241	0.576
Indirana brachytarsus WILD14AMP478	Indirana brachytarsus WILD13AMP241	0.576
Indirana brachytarsus WILD14AMP358	Indirana brachytarsus WILD13AMP285	0.86
Indirana brachytarsus WILD14AMP437	Indirana brachytarsus WILD13AMP285	0.86
Indirana brachytarsus WILD14AMP477	Indirana brachytarsus WILD13AMP285	0.86
Indirana brachytarsus WILD13AMP285	Indirana brachytarsus WILD14AMP359	0.86
Indirana brachytarsus WILD13AMP234	Indirana brachytarsus WILD14AMP442	0.86
Indirana brachytarsus WILD13AMP301	Indirana brachytarsus WILD14AMP442	0.86
Indirana brachytarsus WILD15AMP609	Indirana brachytarsus WILD14AMP442	0.86
Indirana brachytarsus WILD13AMP247	Indirana brachytarsus WILD14AMP442	0.86
Indirana brachytarsus WILD13AMP293	Indirana brachytarsus WILD14AMP442	0.86
Indirana brachytarsus WILD14AMP358	Indirana brachytarsus WILD14AMP475	0.862
Indirana brachytarsus WILD14AMP437	Indirana brachytarsus WILD14AMP475	0.862
Indirana brachytarsus WILD14AMP475	Indirana brachytarsus WILD14AMP477	0.862
Indirana brachytarsus WILD14AMP358	Indirana brachytarsus WILD14AMP478	0.862
Indirana brachytarsus WILD14AMP437	Indirana brachytarsus WILD14AMP478	0.862
Indirana brachytarsus WILD14AMP477	Indirana brachytarsus WILD14AMP478	0.862
Indirana brachytarsus WILD14AMP475	Indirana brachytarsus WILD14AMP359	0.862
Indirana brachytarsus WILD14AMP478	Indirana brachytarsus WILD14AMP359	0.862
Indirana beddomii WILD14AMP420	Indirana beddomii WILD14AMP409	0.863
Indirana beddomii WILD14AMP421	Indirana beddomii WILD14AMP409	0.863
Indirana brachytarsus WILD14AMP358	Indirana brachytarsus WILD13AMP241	0.863
Indirana brachytarsus WILD14AMP437	Indirana brachytarsus WILD13AMP241	0.863
Indirana brachytarsus WILD14AMP477	Indirana brachytarsus WILD13AMP241	0.863
Indirana brachytarsus WILD13AMP241	Indirana brachytarsus WILD14AMP359	0.863
Indirana sp2 CESF1693	Indirana sp2 CESF1603	0.863
Indirana semipalmata WILD14AMP438	Indirana semipalmata WILD14AMP351	0.864
Indirana semipalmata WILD13AMP269	Indirana semipalmata WILD14AMP351	0.864
Indirana semipalmata WILD13AMP270	Indirana semipalmata WILD14AMP351	0.864
Indirana semipalmata WILD13AMP271	Indirana semipalmata WILD14AMP351	0.864
Indirana semipalmata WILD13AMP296	Indirana semipalmata WILD14AMP351	0.864
Indirana semipalmata WILD14AMP351	Indirana semipalmata WILD14AMP354	0.864
Walkerana sp4 CESF698	Walkerana sp4 CESF250	0.864
Walkerana sp4 CESF698	Walkerana sp4 CESF282	0.864
Indirana beddomii WILD14AMP420	Indirana sp2 CESF1690	0.865
Indirana beddomii WILD14AMP421	Indirana sp2 CESF1690	0.865
Walkerana leptodactyla CESF772	Walkerana sp4 CESF250	0.865
Walkerana leptodactyla CESF772	Walkerana sp4 CESF282	0.865
Indirana beddomii WILD14AMP420	Indirana sp2 CESF1529	0.865
Indirana beddomii WILD14AMP421	Indirana sp2 CESF1529	0.865
Indirana beddomii WILD14AMP409	Indirana beddomii WILD14AMP413	1.149
Indirana brachytarsus WILD13AMP285	Indirana brachytarsus WILD14AMP442	1.149
Indirana brachytarsus WILD14AMP475	Indirana brachytarsus WILD14AMP442	1.151
Indirana brachytarsus WILD14AMP478	Indirana brachytarsus WILD14AMP442	1.151
Indirana brachytarsus WILD13AMP241	Indirana brachytarsus WILD14AMP442	1.152
Indirana beddomii WILD14AMP413	Indirana sp2 CESF1690	1.152
Indirana beddomii WILD14AMP413	Indirana sp2 CESF1529	1.152
Indirana semipalmata WILD15AMP610	Indirana semipalmata WILD14AMP351	1.153
Indirana semipalmata WILD15AMP611	Indirana semipalmata WILD14AMP351	1.153
Indirana semipalmata WILD14AMP419	Indirana semipalmata WILD14AMP351	1.153
Indirana semipalmata WILD14AMP351	Indirana semipalmata WILD14AMP416	1.153
Indirana semipalmata WILD14AMP351	Indirana semipalmata WILD14AMP470	1.153
Indirana semipalmata WILD14AMP351	Indirana semipalmata WILD14AMP471	1.153
Indirana semipalmata WILD14AMP351	Indirana semipalmata WILD14AMP472	1.153
Indirana semipalmata WILD14AMP351	Indirana semipalmata WILD14AMP473	1.153
Indirana semipalmata WILD14AMP351	Indirana semipalmata WILD14AMP474	1.153
Indirana semipalmata WILD14AMP351	Indirana semipalmata WILD14AMP503	1.153
Indirana semipalmata WILD14AMP351	Indirana semipalmata WILD14AMP440	1.153
Walkerana sp4 CESF698	Walkerana leptodactyla CESF772	1.154
Indirana semipalmata WILD14AMP438	Indirana semipalmata WILD13AMP269	1.155
Indirana semipalmata WILD14AMP438	Indirana semipalmata WILD13AMP270	1.155
Indirana semipalmata WILD14AMP438	Indirana semipalmata WILD13AMP271	1.155
Indirana semipalmata WILD14AMP438	Indirana semipalmata WILD13AMP296	1.155
Indirana semipalmata WILD13AMP269	Indirana semipalmata WILD14AMP354	1.155
Indirana semipalmata WILD13AMP270	Indirana semipalmata WILD14AMP354	1.155
Indirana semipalmata WILD13AMP271	Indirana semipalmata WILD14AMP354	1.155
Indirana semipalmata WILD13AMP296	Indirana semipalmata WILD14AMP354	1.155
Indirana beddomii WILD14AMP409	Indirana sp2 CESF1693	1.155
Indirana beddomii WILD14AMP420	Indirana sp2 CESF1603	1.155
Indirana beddomii WILD14AMP421	Indirana sp2 CESF1603	1.155
Indirana beddomii WILD14AMP411	Indirana beddomii WILD14AMP409	1.437
Indirana beddomii WILD14AMP414	Indirana beddomii WILD14AMP409	1.437
Indirana beddomii WILD13AMP138	Indirana beddomii WILD14AMP409	1.437
Indirana beddomii WILD14AMP420	Indirana beddomii WILD14AMP413	1.442
Indirana beddomii WILD14AMP421	Indirana beddomii WILD14AMP413	1.442
Indirana beddomii WILD14AMP411	Indirana sp2 CESF1690	1.442
Indirana beddomii WILD14AMP414	Indirana sp2 CESF1690	1.442
Indirana beddomii WILD13AMP138	Indirana sp2 CESF1690	1.442
Indirana beddomii WILD14AMP411	Indirana sp2 CESF1529	1.442
Indirana beddomii WILD14AMP414	Indirana sp2 CESF1529	1.442
Indirana beddomii WILD13AMP138	Indirana sp2 CESF1529	1.442
Indirana beddomii WILD14AMP413	Indirana sp2 CESF1603	1.442
Indirana brachytarsus WILD13AMP234	Indirana brachytarsus CESF766	1.451
Indirana brachytarsus WILD13AMP301	Indirana brachytarsus CESF766	1.451
Indirana brachytarsus WILD15AMP609	Indirana brachytarsus CESF766	1.451
Indirana brachytarsus WILD13AMP247	Indirana brachytarsus CESF766	1.451
Indirana brachytarsus WILD13AMP293	Indirana brachytarsus CESF766	1.451
Indirana brachytarsus WILD13AMP234	Indirana brachytarsus CESF640	1.451
Indirana brachytarsus WILD13AMP301	Indirana brachytarsus CESF640	1.451
Indirana brachytarsus WILD15AMP609	Indirana brachytarsus CESF640	1.451
Indirana brachytarsus WILD13AMP247	Indirana brachytarsus CESF640	1.451
Indirana brachytarsus WILD13AMP293	Indirana brachytarsus CESF640	1.451
Indirana beddomii WILD14AMP411	Indirana beddomii WILD14AMP420	1.732
Indirana beddomii WILD14AMP414	Indirana beddomii WILD14AMP420	1.732
Indirana beddomii WILD14AMP411	Indirana beddomii WILD14AMP421	1.732
Indirana beddomii WILD14AMP414	Indirana beddomii WILD14AMP421	1.732
Indirana beddomii WILD14AMP420	Indirana beddomii WILD13AMP138	1.732
Indirana beddomii WILD14AMP421	Indirana beddomii WILD13AMP138	1.732
Indirana beddomii WILD14AMP411	Indirana sp2 CESF1603	1.732
Indirana beddomii WILD14AMP414	Indirana sp2 CESF1603	1.732
Indirana beddomii WILD13AMP138	Indirana sp2 CESF1603	1.732
Indirana beddomii WILD14AMP413	Indirana sp2 CESF1693	1.737
Indirana brachytarsus WILD13AMP285	Indirana brachytarsus CESF766	1.744
Indirana brachytarsus WILD13AMP234	Indirana brachytarsus CESF1797	1.744
Indirana brachytarsus WILD13AMP301	Indirana brachytarsus CESF1797	1.744
Indirana brachytarsus WILD14AMP358	Indirana brachytarsus CESF1797	1.744
Indirana brachytarsus WILD14AMP437	Indirana brachytarsus CESF1797	1.744
Indirana brachytarsus WILD14AMP477	Indirana brachytarsus CESF1797	1.744
Indirana brachytarsus WILD15AMP609	Indirana brachytarsus CESF1797	1.744
Indirana brachytarsus WILD13AMP247	Indirana brachytarsus CESF1797	1.744
Indirana brachytarsus WILD13AMP293	Indirana brachytarsus CESF1797	1.744
Indirana brachytarsus WILD14AMP359	Indirana brachytarsus CESF1797	1.744
Indirana brachytarsus WILD13AMP285	Indirana brachytarsus CESF640	1.744
Indirana brachytarsus WILD14AMP475	Indirana brachytarsus CESF766	1.747
Indirana brachytarsus WILD14AMP478	Indirana brachytarsus CESF766	1.747
Indirana brachytarsus WILD14AMP475	Indirana brachytarsus CESF640	1.747
Indirana brachytarsus WILD14AMP478	Indirana brachytarsus CESF640	1.747
Indirana brachytarsus WILD13AMP241	Indirana brachytarsus CESF766	1.749
Indirana brachytarsus WILD13AMP241	Indirana brachytarsus CESF640	1.749
Indirana beddomii WILD14AMP411	Indirana sp2 CESF1693	2.029
Indirana beddomii WILD14AMP414	Indirana sp2 CESF1693	2.029
Indirana beddomii WILD13AMP138	Indirana sp2 CESF1693	2.029
Indirana semipalmata WILD15AMP610	Indirana semipalmata WILD14AMP438	2.035
Indirana semipalmata WILD15AMP611	Indirana semipalmata WILD14AMP438	2.035
Indirana semipalmata WILD14AMP419	Indirana semipalmata WILD14AMP438	2.035
Indirana semipalmata WILD15AMP610	Indirana semipalmata WILD13AMP269	2.035
Indirana semipalmata WILD15AMP611	Indirana semipalmata WILD13AMP269	2.035
Indirana semipalmata WILD14AMP419	Indirana semipalmata WILD13AMP269	2.035
Indirana semipalmata WILD15AMP610	Indirana semipalmata WILD13AMP270	2.035
Indirana semipalmata WILD15AMP611	Indirana semipalmata WILD13AMP270	2.035
Indirana semipalmata WILD14AMP419	Indirana semipalmata WILD13AMP270	2.035
Indirana semipalmata WILD15AMP610	Indirana semipalmata WILD13AMP271	2.035
Indirana semipalmata WILD15AMP611	Indirana semipalmata WILD13AMP271	2.035
Indirana semipalmata WILD14AMP419	Indirana semipalmata WILD13AMP271	2.035
Indirana semipalmata WILD15AMP610	Indirana semipalmata WILD13AMP296	2.035
Indirana semipalmata WILD15AMP611	Indirana semipalmata WILD13AMP296	2.035
Indirana semipalmata WILD14AMP419	Indirana semipalmata WILD13AMP296	2.035
Indirana semipalmata WILD14AMP438	Indirana semipalmata WILD14AMP416	2.035
Indirana semipalmata WILD13AMP269	Indirana semipalmata WILD14AMP416	2.035
Indirana semipalmata WILD13AMP270	Indirana semipalmata WILD14AMP416	2.035
Indirana semipalmata WILD13AMP271	Indirana semipalmata WILD14AMP416	2.035
Indirana semipalmata WILD13AMP296	Indirana semipalmata WILD14AMP416	2.035
Indirana semipalmata WILD14AMP438	Indirana semipalmata WILD14AMP470	2.035
Indirana semipalmata WILD13AMP269	Indirana semipalmata WILD14AMP470	2.035
Indirana semipalmata WILD13AMP270	Indirana semipalmata WILD14AMP470	2.035
Indirana semipalmata WILD13AMP271	Indirana semipalmata WILD14AMP470	2.035
Indirana semipalmata WILD13AMP296	Indirana semipalmata WILD14AMP470	2.035
Indirana semipalmata WILD14AMP438	Indirana semipalmata WILD14AMP471	2.035
Indirana semipalmata WILD13AMP269	Indirana semipalmata WILD14AMP471	2.035
Indirana semipalmata WILD13AMP270	Indirana semipalmata WILD14AMP471	2.035
Indirana semipalmata WILD13AMP271	Indirana semipalmata WILD14AMP471	2.035
Indirana semipalmata WILD13AMP296	Indirana semipalmata WILD14AMP471	2.035
Indirana semipalmata WILD14AMP438	Indirana semipalmata WILD14AMP472	2.035
Indirana semipalmata WILD13AMP269	Indirana semipalmata WILD14AMP472	2.035
Indirana semipalmata WILD13AMP270	Indirana semipalmata WILD14AMP472	2.035
Indirana semipalmata WILD13AMP271	Indirana semipalmata WILD14AMP472	2.035
Indirana semipalmata WILD13AMP296	Indirana semipalmata WILD14AMP472	2.035
Indirana semipalmata WILD14AMP438	Indirana semipalmata WILD14AMP473	2.035
Indirana semipalmata WILD13AMP269	Indirana semipalmata WILD14AMP473	2.035
Indirana semipalmata WILD13AMP270	Indirana semipalmata WILD14AMP473	2.035
Indirana semipalmata WILD13AMP271	Indirana semipalmata WILD14AMP473	2.035
Indirana semipalmata WILD13AMP296	Indirana semipalmata WILD14AMP473	2.035
Indirana semipalmata WILD14AMP438	Indirana semipalmata WILD14AMP474	2.035
Indirana semipalmata WILD13AMP269	Indirana semipalmata WILD14AMP474	2.035
Indirana semipalmata WILD13AMP270	Indirana semipalmata WILD14AMP474	2.035
Indirana semipalmata WILD13AMP271	Indirana semipalmata WILD14AMP474	2.035
Indirana semipalmata WILD13AMP296	Indirana semipalmata WILD14AMP474	2.035
Indirana semipalmata WILD14AMP438	Indirana semipalmata WILD14AMP503	2.035
Indirana semipalmata WILD13AMP269	Indirana semipalmata WILD14AMP503	2.035
Indirana semipalmata WILD13AMP270	Indirana semipalmata WILD14AMP503	2.035
Indirana semipalmata WILD13AMP271	Indirana semipalmata WILD14AMP503	2.035
Indirana semipalmata WILD13AMP296	Indirana semipalmata WILD14AMP503	2.035
Indirana semipalmata WILD15AMP610	Indirana semipalmata WILD14AMP354	2.035
Indirana semipalmata WILD15AMP611	Indirana semipalmata WILD14AMP354	2.035
Indirana semipalmata WILD14AMP419	Indirana semipalmata WILD14AMP354	2.035
Indirana semipalmata WILD14AMP416	Indirana semipalmata WILD14AMP354	2.035
Indirana semipalmata WILD14AMP470	Indirana semipalmata WILD14AMP354	2.035
Indirana semipalmata WILD14AMP471	Indirana semipalmata WILD14AMP354	2.035
Indirana semipalmata WILD14AMP472	Indirana semipalmata WILD14AMP354	2.035
Indirana semipalmata WILD14AMP473	Indirana semipalmata WILD14AMP354	2.035
Indirana semipalmata WILD14AMP474	Indirana semipalmata WILD14AMP354	2.035
Indirana semipalmata WILD14AMP503	Indirana semipalmata WILD14AMP354	2.035
Indirana semipalmata WILD14AMP438	Indirana semipalmata WILD14AMP440	2.035
Indirana semipalmata WILD13AMP269	Indirana semipalmata WILD14AMP440	2.035
Indirana semipalmata WILD13AMP270	Indirana semipalmata WILD14AMP440	2.035
Indirana semipalmata WILD13AMP271	Indirana semipalmata WILD14AMP440	2.035
Indirana semipalmata WILD13AMP296	Indirana semipalmata WILD14AMP440	2.035
Indirana semipalmata WILD14AMP354	Indirana semipalmata WILD14AMP440	2.035
Indirana brachytarsus WILD14AMP358	Indirana brachytarsus CESF766	2.037
Indirana brachytarsus WILD14AMP437	Indirana brachytarsus CESF766	2.037
Indirana brachytarsus WILD14AMP477	Indirana brachytarsus CESF766	2.037
Indirana brachytarsus WILD14AMP359	Indirana brachytarsus CESF766	2.037
Indirana brachytarsus WILD13AMP285	Indirana brachytarsus CESF1797	2.037
Indirana brachytarsus WILD14AMP442	Indirana brachytarsus CESF1797	2.037
Indirana brachytarsus WILD14AMP358	Indirana brachytarsus CESF640	2.037
Indirana brachytarsus WILD14AMP437	Indirana brachytarsus CESF640	2.037
Indirana brachytarsus WILD14AMP477	Indirana brachytarsus CESF640	2.037
Indirana brachytarsus WILD14AMP359	Indirana brachytarsus CESF640	2.037
Indirana brachytarsus WILD14AMP475	Indirana brachytarsus CESF1797	2.041
Indirana brachytarsus WILD14AMP478	Indirana brachytarsus CESF1797	2.041
Indirana brachytarsus WILD13AMP241	Indirana brachytarsus CESF1797	2.043
Indirana brachytarsus WILD14AMP442	Indirana brachytarsus CESF766	2.331
Indirana brachytarsus WILD14AMP442	Indirana brachytarsus CESF640	2.331
Indirana aff semipalmata3 CESF2043	Indirana duboisi BNHS5980	2.338
Indirana aff semipalmata4 CESF2336	Indirana aff semipalmata3 CESF2043	2.633
Indirana aff semipalmata4 CESF2336	Indirana gundia WILD500	2.638
Indirana gundia WILD499	Indirana duboisi BNHS5980	2.638
Indirana gundia WILD13AMP210	Indirana duboisi BNHS5980	2.638
Indirana gundia WILD13AMP211	Indirana duboisi BNHS5980	2.638
Indirana gundia WILD13AMP136	Indirana duboisi BNHS5980	2.638
Indirana gundia WILD15AMP614	Indirana duboisi BNHS5980	2.638
Indirana gundia WILD15AMP616	Indirana duboisi BNHS5980	2.638
Indirana gundia WILD15AMP618	Indirana duboisi BNHS5980	2.638
Indirana gundia WILD16AMP649	Indirana duboisi BNHS5980	2.638
Indirana salelkari BNHS5931	Indirana duboisi WILD15AMP630	2.918
Indirana salelkari WILD551	Indirana duboisi WILD15AMP630	2.918
Indirana salelkari AGCZRL210	Indirana duboisi WILD15AMP630	2.918
Indirana salelkari BNHS5931	Indirana duboisi WILD15AMP631	2.918
Indirana salelkari WILD551	Indirana duboisi WILD15AMP631	2.918
Indirana salelkari AGCZRL210	Indirana duboisi WILD15AMP631	2.918
Indirana salelkari BNHS5931	Indirana duboisi BNHS5980	2.918
Indirana salelkari WILD551	Indirana duboisi BNHS5980	2.918
Indirana salelkari AGCZRL210	Indirana duboisi BNHS5980	2.918
Indirana aff semipalmata3 CESF2043	Indirana duboisi WILD15AMP630	2.93
Indirana aff semipalmata3 CESF2043	Indirana duboisi WILD15AMP631	2.93
Indirana aff semipalmata4 CESF2336	Indirana gundia WILD499	2.935
Indirana aff semipalmata4 CESF2336	Indirana gundia WILD13AMP210	2.935
Indirana aff semipalmata4 CESF2336	Indirana gundia WILD13AMP211	2.935
Indirana aff semipalmata4 CESF2336	Indirana gundia WILD13AMP136	2.935
Indirana aff semipalmata4 CESF2336	Indirana gundia WILD15AMP614	2.935
Indirana aff semipalmata4 CESF2336	Indirana gundia WILD15AMP616	2.935
Indirana aff semipalmata4 CESF2336	Indirana gundia WILD15AMP618	2.935
Indirana aff semipalmata4 CESF2336	Indirana gundia WILD16AMP649	2.935
Indirana gundia WILD500	Indirana duboisi WILD15AMP630	2.935
Indirana gundia WILD500	Indirana duboisi WILD15AMP631	2.935
Indirana gundia WILD500	Indirana duboisi BNHS5980	2.935
Indirana semipalmata WILD15AMP610	Indirana gundia WILD500	2.938
Indirana semipalmata WILD15AMP611	Indirana gundia WILD500	2.938
Indirana semipalmata WILD14AMP419	Indirana gundia WILD500	2.938
Indirana semipalmata WILD14AMP351	Indirana gundia WILD500	2.938
Indirana semipalmata WILD14AMP416	Indirana gundia WILD500	2.938
Indirana semipalmata WILD14AMP470	Indirana gundia WILD500	2.938
Indirana semipalmata WILD14AMP471	Indirana gundia WILD500	2.938
Indirana semipalmata WILD14AMP472	Indirana gundia WILD500	2.938
Indirana semipalmata WILD14AMP473	Indirana gundia WILD500	2.938
Indirana semipalmata WILD14AMP474	Indirana gundia WILD500	2.938
Indirana semipalmata WILD14AMP503	Indirana gundia WILD500	2.938
Indirana semipalmata WILD14AMP440	Indirana gundia WILD500	2.938
Indirana gundia WILD13AMP139	Indirana duboisi BNHS5980	2.941
Indirana aff semipalmata4 CESF2336	Indirana salelkari BNHS5931	3.214
Indirana aff semipalmata4 CESF2336	Indirana salelkari WILD551	3.214
Indirana aff semipalmata4 CESF2336	Indirana salelkari AGCZRL210	3.214
Indirana chiravasi BNHS5890	Indirana duboisi BNHS5980	3.22
Indirana chiravasi WILD489	Indirana duboisi BNHS5980	3.22
Indirana chiravasi WILD15AMP530	Indirana duboisi BNHS5980	3.22
Indirana chiravasi WILD15AMP612	Indirana duboisi BNHS5980	3.22
Indirana gundia WILD499	Indirana duboisi WILD15AMP630	3.233
Indirana gundia WILD13AMP210	Indirana duboisi WILD15AMP630	3.233
Indirana gundia WILD13AMP211	Indirana duboisi WILD15AMP630	3.233
Indirana gundia WILD13AMP136	Indirana duboisi WILD15AMP630	3.233
Indirana gundia WILD15AMP614	Indirana duboisi WILD15AMP630	3.233
Indirana gundia WILD15AMP616	Indirana duboisi WILD15AMP630	3.233
Indirana gundia WILD15AMP618	Indirana duboisi WILD15AMP630	3.233
Indirana gundia WILD16AMP649	Indirana duboisi WILD15AMP630	3.233
Indirana gundia WILD499	Indirana duboisi WILD15AMP631	3.233
Indirana gundia WILD13AMP210	Indirana duboisi WILD15AMP631	3.233
Indirana gundia WILD13AMP211	Indirana duboisi WILD15AMP631	3.233
Indirana gundia WILD13AMP136	Indirana duboisi WILD15AMP631	3.233
Indirana gundia WILD15AMP614	Indirana duboisi WILD15AMP631	3.233
Indirana gundia WILD15AMP616	Indirana duboisi WILD15AMP631	3.233
Indirana gundia WILD15AMP618	Indirana duboisi WILD15AMP631	3.233
Indirana gundia WILD16AMP649	Indirana duboisi WILD15AMP631	3.233
Indirana semipalmata WILD15AMP610	Indirana gundia WILD499	3.237
Indirana semipalmata WILD15AMP611	Indirana gundia WILD499	3.237
Indirana semipalmata WILD14AMP419	Indirana gundia WILD499	3.237
Indirana semipalmata WILD14AMP351	Indirana gundia WILD499	3.237
Indirana semipalmata WILD14AMP416	Indirana gundia WILD499	3.237
Indirana semipalmata WILD14AMP470	Indirana gundia WILD499	3.237
Indirana semipalmata WILD14AMP471	Indirana gundia WILD499	3.237
Indirana semipalmata WILD14AMP472	Indirana gundia WILD499	3.237
Indirana semipalmata WILD14AMP473	Indirana gundia WILD499	3.237
Indirana semipalmata WILD14AMP474	Indirana gundia WILD499	3.237
Indirana semipalmata WILD14AMP503	Indirana gundia WILD499	3.237
Indirana semipalmata WILD14AMP440	Indirana gundia WILD499	3.237
Indirana semipalmata WILD15AMP610	Indirana gundia WILD13AMP210	3.237
Indirana semipalmata WILD15AMP611	Indirana gundia WILD13AMP210	3.237
Indirana semipalmata WILD14AMP419	Indirana gundia WILD13AMP210	3.237
Indirana semipalmata WILD14AMP351	Indirana gundia WILD13AMP210	3.237
Indirana semipalmata WILD14AMP416	Indirana gundia WILD13AMP210	3.237
Indirana semipalmata WILD14AMP470	Indirana gundia WILD13AMP210	3.237
Indirana semipalmata WILD14AMP471	Indirana gundia WILD13AMP210	3.237
Indirana semipalmata WILD14AMP472	Indirana gundia WILD13AMP210	3.237
Indirana semipalmata WILD14AMP473	Indirana gundia WILD13AMP210	3.237
Indirana semipalmata WILD14AMP474	Indirana gundia WILD13AMP210	3.237
Indirana semipalmata WILD14AMP503	Indirana gundia WILD13AMP210	3.237
Indirana semipalmata WILD14AMP440	Indirana gundia WILD13AMP210	3.237
Indirana semipalmata WILD15AMP610	Indirana gundia WILD13AMP211	3.237
Indirana semipalmata WILD15AMP611	Indirana gundia WILD13AMP211	3.237
Indirana semipalmata WILD14AMP419	Indirana gundia WILD13AMP211	3.237
Indirana semipalmata WILD14AMP351	Indirana gundia WILD13AMP211	3.237
Indirana semipalmata WILD14AMP416	Indirana gundia WILD13AMP211	3.237
Indirana semipalmata WILD14AMP470	Indirana gundia WILD13AMP211	3.237
Indirana semipalmata WILD14AMP471	Indirana gundia WILD13AMP211	3.237
Indirana semipalmata WILD14AMP472	Indirana gundia WILD13AMP211	3.237
Indirana semipalmata WILD14AMP473	Indirana gundia WILD13AMP211	3.237
Indirana semipalmata WILD14AMP474	Indirana gundia WILD13AMP211	3.237
Indirana semipalmata WILD14AMP503	Indirana gundia WILD13AMP211	3.237
Indirana semipalmata WILD14AMP440	Indirana gundia WILD13AMP211	3.237
Indirana semipalmata WILD15AMP610	Indirana gundia WILD13AMP136	3.237
Indirana semipalmata WILD15AMP611	Indirana gundia WILD13AMP136	3.237
Indirana semipalmata WILD14AMP419	Indirana gundia WILD13AMP136	3.237
Indirana semipalmata WILD14AMP351	Indirana gundia WILD13AMP136	3.237
Indirana semipalmata WILD14AMP416	Indirana gundia WILD13AMP136	3.237
Indirana semipalmata WILD14AMP470	Indirana gundia WILD13AMP136	3.237
Indirana semipalmata WILD14AMP471	Indirana gundia WILD13AMP136	3.237
Indirana semipalmata WILD14AMP472	Indirana gundia WILD13AMP136	3.237
Indirana semipalmata WILD14AMP473	Indirana gundia WILD13AMP136	3.237
Indirana semipalmata WILD14AMP474	Indirana gundia WILD13AMP136	3.237
Indirana semipalmata WILD14AMP503	Indirana gundia WILD13AMP136	3.237
Indirana semipalmata WILD14AMP440	Indirana gundia WILD13AMP136	3.237
Indirana semipalmata WILD15AMP610	Indirana gundia WILD15AMP614	3.237
Indirana semipalmata WILD15AMP611	Indirana gundia WILD15AMP614	3.237
Indirana semipalmata WILD14AMP419	Indirana gundia WILD15AMP614	3.237
Indirana semipalmata WILD14AMP351	Indirana gundia WILD15AMP614	3.237
Indirana semipalmata WILD14AMP416	Indirana gundia WILD15AMP614	3.237
Indirana semipalmata WILD14AMP470	Indirana gundia WILD15AMP614	3.237
Indirana semipalmata WILD14AMP471	Indirana gundia WILD15AMP614	3.237
Indirana semipalmata WILD14AMP472	Indirana gundia WILD15AMP614	3.237
Indirana semipalmata WILD14AMP473	Indirana gundia WILD15AMP614	3.237
Indirana semipalmata WILD14AMP474	Indirana gundia WILD15AMP614	3.237
Indirana semipalmata WILD14AMP503	Indirana gundia WILD15AMP614	3.237
Indirana semipalmata WILD14AMP440	Indirana gundia WILD15AMP614	3.237
Indirana semipalmata WILD15AMP610	Indirana gundia WILD15AMP616	3.237
Indirana semipalmata WILD15AMP611	Indirana gundia WILD15AMP616	3.237
Indirana semipalmata WILD14AMP419	Indirana gundia WILD15AMP616	3.237
Indirana semipalmata WILD14AMP351	Indirana gundia WILD15AMP616	3.237
Indirana semipalmata WILD14AMP416	Indirana gundia WILD15AMP616	3.237
Indirana semipalmata WILD14AMP470	Indirana gundia WILD15AMP616	3.237
Indirana semipalmata WILD14AMP471	Indirana gundia WILD15AMP616	3.237
Indirana semipalmata WILD14AMP472	Indirana gundia WILD15AMP616	3.237
Indirana semipalmata WILD14AMP473	Indirana gundia WILD15AMP616	3.237
Indirana semipalmata WILD14AMP474	Indirana gundia WILD15AMP616	3.237
Indirana semipalmata WILD14AMP503	Indirana gundia WILD15AMP616	3.237
Indirana semipalmata WILD14AMP440	Indirana gundia WILD15AMP616	3.237
Indirana semipalmata WILD15AMP610	Indirana gundia WILD15AMP618	3.237
Indirana semipalmata WILD15AMP611	Indirana gundia WILD15AMP618	3.237
Indirana semipalmata WILD14AMP419	Indirana gundia WILD15AMP618	3.237
Indirana semipalmata WILD14AMP351	Indirana gundia WILD15AMP618	3.237
Indirana semipalmata WILD14AMP416	Indirana gundia WILD15AMP618	3.237
Indirana semipalmata WILD14AMP470	Indirana gundia WILD15AMP618	3.237
Indirana semipalmata WILD14AMP471	Indirana gundia WILD15AMP618	3.237
Indirana semipalmata WILD14AMP472	Indirana gundia WILD15AMP618	3.237
Indirana semipalmata WILD14AMP473	Indirana gundia WILD15AMP618	3.237
Indirana semipalmata WILD14AMP474	Indirana gundia WILD15AMP618	3.237
Indirana semipalmata WILD14AMP503	Indirana gundia WILD15AMP618	3.237
Indirana semipalmata WILD14AMP440	Indirana gundia WILD15AMP618	3.237
Indirana semipalmata WILD15AMP610	Indirana gundia WILD16AMP649	3.237
Indirana semipalmata WILD15AMP611	Indirana gundia WILD16AMP649	3.237
Indirana semipalmata WILD14AMP419	Indirana gundia WILD16AMP649	3.237
Indirana semipalmata WILD14AMP351	Indirana gundia WILD16AMP649	3.237
Indirana semipalmata WILD14AMP416	Indirana gundia WILD16AMP649	3.237
Indirana semipalmata WILD14AMP470	Indirana gundia WILD16AMP649	3.237
Indirana semipalmata WILD14AMP471	Indirana gundia WILD16AMP649	3.237
Indirana semipalmata WILD14AMP472	Indirana gundia WILD16AMP649	3.237
Indirana semipalmata WILD14AMP473	Indirana gundia WILD16AMP649	3.237
Indirana semipalmata WILD14AMP474	Indirana gundia WILD16AMP649	3.237
Indirana semipalmata WILD14AMP503	Indirana gundia WILD16AMP649	3.237
Indirana semipalmata WILD14AMP440	Indirana gundia WILD16AMP649	3.237
Indirana aff semipalmata4 CESF2336	Indirana gundia WILD13AMP139	3.239
Indirana semipalmata WILD14AMP438	Indirana gundia WILD500	3.24
Indirana semipalmata WILD13AMP269	Indirana gundia WILD500	3.24
Indirana semipalmata WILD13AMP270	Indirana gundia WILD500	3.24
Indirana semipalmata WILD13AMP271	Indirana gundia WILD500	3.24
Indirana semipalmata WILD13AMP296	Indirana gundia WILD500	3.24
Indirana semipalmata WILD14AMP354	Indirana gundia WILD500	3.24
Indirana aff semipalmata4 CESF2336	Indirana chiravasi BNHS5890	3.517
Indirana aff semipalmata4 CESF2336	Indirana chiravasi WILD489	3.517
Indirana aff semipalmata4 CESF2336	Indirana chiravasi WILD15AMP530	3.517
Indirana aff semipalmata4 CESF2336	Indirana chiravasi WILD15AMP612	3.517
Indirana gundia WILD13AMP139	Indirana duboisi WILD15AMP630	3.538
Indirana gundia WILD13AMP139	Indirana duboisi WILD15AMP631	3.538
Indirana semipalmata WILD14AMP438	Indirana gundia WILD499	3.539
Indirana semipalmata WILD13AMP269	Indirana gundia WILD499	3.539
Indirana semipalmata WILD13AMP270	Indirana gundia WILD499	3.539
Indirana semipalmata WILD13AMP271	Indirana gundia WILD499	3.539
Indirana semipalmata WILD13AMP296	Indirana gundia WILD499	3.539
Indirana semipalmata WILD14AMP354	Indirana gundia WILD499	3.539
Indirana semipalmata WILD14AMP438	Indirana gundia WILD13AMP210	3.539
Indirana semipalmata WILD13AMP269	Indirana gundia WILD13AMP210	3.539
Indirana semipalmata WILD13AMP270	Indirana gundia WILD13AMP210	3.539
Indirana semipalmata WILD13AMP271	Indirana gundia WILD13AMP210	3.539
Indirana semipalmata WILD13AMP296	Indirana gundia WILD13AMP210	3.539
Indirana semipalmata WILD14AMP354	Indirana gundia WILD13AMP210	3.539
Indirana semipalmata WILD14AMP438	Indirana gundia WILD13AMP211	3.539
Indirana semipalmata WILD13AMP269	Indirana gundia WILD13AMP211	3.539
Indirana semipalmata WILD13AMP270	Indirana gundia WILD13AMP211	3.539
Indirana semipalmata WILD13AMP271	Indirana gundia WILD13AMP211	3.539
Indirana semipalmata WILD13AMP296	Indirana gundia WILD13AMP211	3.539
Indirana semipalmata WILD14AMP354	Indirana gundia WILD13AMP211	3.539
Indirana semipalmata WILD14AMP438	Indirana gundia WILD13AMP136	3.539
Indirana semipalmata WILD13AMP269	Indirana gundia WILD13AMP136	3.539
Indirana semipalmata WILD13AMP270	Indirana gundia WILD13AMP136	3.539
Indirana semipalmata WILD13AMP271	Indirana gundia WILD13AMP136	3.539
Indirana semipalmata WILD13AMP296	Indirana gundia WILD13AMP136	3.539
Indirana semipalmata WILD14AMP354	Indirana gundia WILD13AMP136	3.539
Indirana semipalmata WILD14AMP438	Indirana gundia WILD15AMP614	3.539
Indirana semipalmata WILD13AMP269	Indirana gundia WILD15AMP614	3.539
Indirana semipalmata WILD13AMP270	Indirana gundia WILD15AMP614	3.539
Indirana semipalmata WILD13AMP271	Indirana gundia WILD15AMP614	3.539
Indirana semipalmata WILD13AMP296	Indirana gundia WILD15AMP614	3.539
Indirana semipalmata WILD14AMP354	Indirana gundia WILD15AMP614	3.539
Indirana semipalmata WILD14AMP438	Indirana gundia WILD15AMP616	3.539
Indirana semipalmata WILD13AMP269	Indirana gundia WILD15AMP616	3.539
Indirana semipalmata WILD13AMP270	Indirana gundia WILD15AMP616	3.539
Indirana semipalmata WILD13AMP271	Indirana gundia WILD15AMP616	3.539
Indirana semipalmata WILD13AMP296	Indirana gundia WILD15AMP616	3.539
Indirana semipalmata WILD14AMP354	Indirana gundia WILD15AMP616	3.539
Indirana semipalmata WILD14AMP438	Indirana gundia WILD15AMP618	3.539
Indirana semipalmata WILD13AMP269	Indirana gundia WILD15AMP618	3.539
Indirana semipalmata WILD13AMP270	Indirana gundia WILD15AMP618	3.539
Indirana semipalmata WILD13AMP271	Indirana gundia WILD15AMP618	3.539
Indirana semipalmata WILD13AMP296	Indirana gundia WILD15AMP618	3.539
Indirana semipalmata WILD14AMP354	Indirana gundia WILD15AMP618	3.539
Indirana semipalmata WILD14AMP438	Indirana gundia WILD16AMP649	3.539
Indirana semipalmata WILD13AMP269	Indirana gundia WILD16AMP649	3.539
Indirana semipalmata WILD13AMP270	Indirana gundia WILD16AMP649	3.539
Indirana semipalmata WILD13AMP271	Indirana gundia WILD16AMP649	3.539
Indirana semipalmata WILD13AMP296	Indirana gundia WILD16AMP649	3.539
Indirana semipalmata WILD14AMP354	Indirana gundia WILD16AMP649	3.539
Indirana semipalmata WILD15AMP610	Indirana aff semipalmata3 CESF2043	3.542
Indirana semipalmata WILD15AMP611	Indirana aff semipalmata3 CESF2043	3.542
Indirana semipalmata WILD14AMP419	Indirana aff semipalmata3 CESF2043	3.542
Indirana semipalmata WILD14AMP351	Indirana aff semipalmata3 CESF2043	3.542
Indirana semipalmata WILD14AMP416	Indirana aff semipalmata3 CESF2043	3.542
Indirana semipalmata WILD14AMP470	Indirana aff semipalmata3 CESF2043	3.542
Indirana semipalmata WILD14AMP471	Indirana aff semipalmata3 CESF2043	3.542
Indirana semipalmata WILD14AMP472	Indirana aff semipalmata3 CESF2043	3.542
Indirana semipalmata WILD14AMP473	Indirana aff semipalmata3 CESF2043	3.542
Indirana semipalmata WILD14AMP474	Indirana aff semipalmata3 CESF2043	3.542
Indirana semipalmata WILD14AMP503	Indirana aff semipalmata3 CESF2043	3.542
Indirana semipalmata WILD14AMP440	Indirana aff semipalmata3 CESF2043	3.542
Indirana semipalmata WILD15AMP610	Indirana gundia WILD13AMP139	3.542
Indirana semipalmata WILD15AMP611	Indirana gundia WILD13AMP139	3.542
Indirana semipalmata WILD14AMP419	Indirana gundia WILD13AMP139	3.542
Indirana semipalmata WILD14AMP351	Indirana gundia WILD13AMP139	3.542
Indirana semipalmata WILD14AMP416	Indirana gundia WILD13AMP139	3.542
Indirana semipalmata WILD14AMP470	Indirana gundia WILD13AMP139	3.542
Indirana semipalmata WILD14AMP471	Indirana gundia WILD13AMP139	3.542
Indirana semipalmata WILD14AMP472	Indirana gundia WILD13AMP139	3.542
Indirana semipalmata WILD14AMP473	Indirana gundia WILD13AMP139	3.542
Indirana semipalmata WILD14AMP474	Indirana gundia WILD13AMP139	3.542
Indirana semipalmata WILD14AMP503	Indirana gundia WILD13AMP139	3.542
Indirana semipalmata WILD14AMP440	Indirana gundia WILD13AMP139	3.542
Indirana chiravasi BNHS5890	Indirana duboisi WILD15AMP630	3.815
Indirana chiravasi WILD489	Indirana duboisi WILD15AMP630	3.815
Indirana chiravasi WILD15AMP530	Indirana duboisi WILD15AMP630	3.815
Indirana chiravasi WILD15AMP612	Indirana duboisi WILD15AMP630	3.815
Indirana chiravasi BNHS5890	Indirana duboisi WILD15AMP631	3.815
Indirana chiravasi WILD489	Indirana duboisi WILD15AMP631	3.815
Indirana chiravasi WILD15AMP530	Indirana duboisi WILD15AMP631	3.815
Indirana chiravasi WILD15AMP612	Indirana duboisi WILD15AMP631	3.815
Walkerana sp5 CESF1554	Walkerana sp6 CESF1606	3.819
Indirana beddomii WILD14AMP411	Indirana gundia WILD500	3.819
Indirana beddomii WILD14AMP414	Indirana gundia WILD500	3.819
Indirana beddomii WILD13AMP138	Indirana gundia WILD500	3.819
Indirana aff semipalmata3 CESF2043	Indirana chiravasi BNHS5890	3.826
Indirana aff semipalmata3 CESF2043	Indirana chiravasi WILD489	3.826
Indirana aff semipalmata3 CESF2043	Indirana chiravasi WILD15AMP530	3.826
Indirana aff semipalmata3 CESF2043	Indirana chiravasi WILD15AMP612	3.826
Indirana semipalmata WILD14AMP438	Indirana aff semipalmata3 CESF2043	3.846
Indirana semipalmata WILD13AMP269	Indirana aff semipalmata3 CESF2043	3.846
Indirana semipalmata WILD13AMP270	Indirana aff semipalmata3 CESF2043	3.846
Indirana semipalmata WILD13AMP271	Indirana aff semipalmata3 CESF2043	3.846
Indirana semipalmata WILD13AMP296	Indirana aff semipalmata3 CESF2043	3.846
Indirana semipalmata WILD14AMP354	Indirana aff semipalmata3 CESF2043	3.846
Indirana semipalmata WILD14AMP438	Indirana gundia WILD13AMP139	3.846
Indirana semipalmata WILD13AMP269	Indirana gundia WILD13AMP139	3.846
Indirana semipalmata WILD13AMP270	Indirana gundia WILD13AMP139	3.846
Indirana semipalmata WILD13AMP271	Indirana gundia WILD13AMP139	3.846
Indirana semipalmata WILD13AMP296	Indirana gundia WILD13AMP139	3.846
Indirana semipalmata WILD14AMP354	Indirana gundia WILD13AMP139	3.846
Indirana beddomii WILD14AMP413	Indirana tysoni CESF576	4.113
Indirana beddomii WILD14AMP413	Indirana tysoni CESF543	4.113
Indirana sp2 CESF1603	Indirana gundia WILD500	4.113
Indirana beddomii WILD14AMP413	Indirana tysoni BNHS5979	4.113
Indirana beddomii WILD14AMP413	Indirana tysoni WILD15AMP615	4.113
Indirana beddomii WILD14AMP413	Indirana tysoni WILD16AMP650	4.113
Indirana beddomii WILD14AMP409	Indirana gundia WILD500	4.118
Indirana beddomii WILD14AMP413	Indirana gundia WILD500	4.118
Indirana beddomii WILD14AMP411	Indirana gundia WILD499	4.118
Indirana beddomii WILD14AMP414	Indirana gundia WILD499	4.118
Indirana beddomii WILD13AMP138	Indirana gundia WILD499	4.118
Indirana beddomii WILD14AMP411	Indirana gundia WILD13AMP210	4.118
Indirana beddomii WILD14AMP414	Indirana gundia WILD13AMP210	4.118
Indirana beddomii WILD13AMP138	Indirana gundia WILD13AMP210	4.118
Indirana beddomii WILD14AMP411	Indirana gundia WILD13AMP211	4.118
Indirana beddomii WILD14AMP414	Indirana gundia WILD13AMP211	4.118
Indirana beddomii WILD13AMP138	Indirana gundia WILD13AMP211	4.118
Indirana beddomii WILD14AMP411	Indirana gundia WILD13AMP136	4.118
Indirana beddomii WILD14AMP414	Indirana gundia WILD13AMP136	4.118
Indirana beddomii WILD13AMP138	Indirana gundia WILD13AMP136	4.118
Indirana beddomii WILD14AMP411	Indirana gundia WILD15AMP614	4.118
Indirana beddomii WILD14AMP414	Indirana gundia WILD15AMP614	4.118
Indirana beddomii WILD13AMP138	Indirana gundia WILD15AMP614	4.118
Indirana beddomii WILD14AMP411	Indirana gundia WILD15AMP616	4.118
Indirana beddomii WILD14AMP414	Indirana gundia WILD15AMP616	4.118
Indirana beddomii WILD13AMP138	Indirana gundia WILD15AMP616	4.118
Indirana beddomii WILD14AMP411	Indirana gundia WILD15AMP618	4.118
Indirana beddomii WILD14AMP414	Indirana gundia WILD15AMP618	4.118
Indirana beddomii WILD13AMP138	Indirana gundia WILD15AMP618	4.118
Indirana beddomii WILD14AMP411	Indirana gundia WILD16AMP649	4.118
Indirana beddomii WILD14AMP414	Indirana gundia WILD16AMP649	4.118
Indirana beddomii WILD13AMP138	Indirana gundia WILD16AMP649	4.118
Walkerana phrynoderma CESF720	Walkerana leptodactyla CESF772	4.126
Walkerana phrynoderma CESF720	Walkerana sp4 CESF250	4.126
Walkerana phrynoderma CESF720	Walkerana sp4 CESF282	4.126
Indirana chiravasi BNHS5890	Indirana gundia WILD499	4.134
Indirana chiravasi WILD489	Indirana gundia WILD499	4.134
Indirana chiravasi WILD15AMP530	Indirana gundia WILD499	4.134
Indirana chiravasi WILD15AMP612	Indirana gundia WILD499	4.134
Indirana chiravasi BNHS5890	Indirana gundia WILD13AMP210	4.134
Indirana chiravasi WILD489	Indirana gundia WILD13AMP210	4.134
Indirana chiravasi WILD15AMP530	Indirana gundia WILD13AMP210	4.134
Indirana chiravasi WILD15AMP612	Indirana gundia WILD13AMP210	4.134
Indirana chiravasi BNHS5890	Indirana gundia WILD13AMP211	4.134
Indirana chiravasi WILD489	Indirana gundia WILD13AMP211	4.134
Indirana chiravasi WILD15AMP530	Indirana gundia WILD13AMP211	4.134
Indirana chiravasi WILD15AMP612	Indirana gundia WILD13AMP211	4.134
Indirana chiravasi BNHS5890	Indirana gundia WILD13AMP136	4.134
Indirana chiravasi WILD489	Indirana gundia WILD13AMP136	4.134
Indirana chiravasi WILD15AMP530	Indirana gundia WILD13AMP136	4.134
Indirana chiravasi WILD15AMP612	Indirana gundia WILD13AMP136	4.134
Indirana chiravasi BNHS5890	Indirana gundia WILD15AMP614	4.134
Indirana chiravasi WILD489	Indirana gundia WILD15AMP614	4.134
Indirana chiravasi WILD15AMP530	Indirana gundia WILD15AMP614	4.134
Indirana chiravasi WILD15AMP612	Indirana gundia WILD15AMP614	4.134
Indirana chiravasi BNHS5890	Indirana gundia WILD15AMP616	4.134
Indirana chiravasi WILD489	Indirana gundia WILD15AMP616	4.134
Indirana chiravasi WILD15AMP530	Indirana gundia WILD15AMP616	4.134
Indirana chiravasi WILD15AMP612	Indirana gundia WILD15AMP616	4.134
Indirana chiravasi BNHS5890	Indirana gundia WILD15AMP618	4.134
Indirana chiravasi WILD489	Indirana gundia WILD15AMP618	4.134
Indirana chiravasi WILD15AMP530	Indirana gundia WILD15AMP618	4.134
Indirana chiravasi WILD15AMP612	Indirana gundia WILD15AMP618	4.134
Indirana chiravasi BNHS5890	Indirana gundia WILD16AMP649	4.134
Indirana chiravasi WILD489	Indirana gundia WILD16AMP649	4.134
Indirana chiravasi WILD15AMP530	Indirana gundia WILD16AMP649	4.134
Indirana chiravasi WILD15AMP612	Indirana gundia WILD16AMP649	4.134
Indirana aff semipalmata3 CESF2043	Indirana salelkari BNHS5931	4.134
Indirana aff semipalmata3 CESF2043	Indirana salelkari WILD551	4.134
Indirana aff semipalmata3 CESF2043	Indirana salelkari AGCZRL210	4.134
Walkerana sp5 CESF1554	Walkerana sp4 CESF250	4.14
Walkerana sp5 CESF1554	Walkerana sp4 CESF282	4.14
Indirana aff beddomii CESF663	Indirana beddomii CESF459	4.143
Indirana semipalmata WILD14AMP438	Indirana sp2 CESF1603	4.143
Indirana semipalmata WILD14AMP354	Indirana sp2 CESF1603	4.143
Indirana beddomii CESF459	Indirana sarojamma BNHS5981	4.143
Indirana aff beddomii CESF663	Indirana yadera WILD14AMP479	4.143
Indirana sarojamma BNHS5981	Indirana yadera WILD14AMP479	4.143
Indirana semipalmata WILD14AMP438	Indirana beddomii WILD14AMP409	4.148
Indirana semipalmata WILD14AMP354	Indirana beddomii WILD14AMP409	4.148
Indirana semipalmata WILD13AMP269	Indirana aff semipalmata4 CESF2336	4.151
Indirana semipalmata WILD13AMP270	Indirana aff semipalmata4 CESF2336	4.151
Indirana semipalmata WILD13AMP271	Indirana aff semipalmata4 CESF2336	4.151
Indirana semipalmata WILD13AMP296	Indirana aff semipalmata4 CESF2336	4.151
Indirana chiravasi BNHS5890	Indirana salelkari BNHS5931	4.408
Indirana chiravasi WILD489	Indirana salelkari BNHS5931	4.408
Indirana chiravasi WILD15AMP530	Indirana salelkari BNHS5931	4.408
Indirana chiravasi WILD15AMP612	Indirana salelkari BNHS5931	4.408
Indirana chiravasi BNHS5890	Indirana salelkari WILD551	4.408
Indirana chiravasi WILD489	Indirana salelkari WILD551	4.408
Indirana chiravasi WILD15AMP530	Indirana salelkari WILD551	4.408
Indirana chiravasi WILD15AMP612	Indirana salelkari WILD551	4.408
Indirana chiravasi BNHS5890	Indirana salelkari AGCZRL210	4.408
Indirana chiravasi WILD489	Indirana salelkari AGCZRL210	4.408
Indirana chiravasi WILD15AMP530	Indirana salelkari AGCZRL210	4.408
Indirana chiravasi WILD15AMP612	Indirana salelkari AGCZRL210	4.408
Indirana beddomii WILD14AMP411	Indirana tysoni CESF576	4.413
Indirana beddomii WILD14AMP414	Indirana tysoni CESF576	4.413
Indirana beddomii WILD13AMP138	Indirana tysoni CESF576	4.413
Indirana beddomii WILD14AMP411	Indirana tysoni CESF543	4.413
Indirana beddomii WILD14AMP414	Indirana tysoni CESF543	4.413
Indirana beddomii WILD13AMP138	Indirana tysoni CESF543	4.413
Indirana sp2 CESF1690	Indirana gundia WILD500	4.413
Indirana sp2 CESF1529	Indirana gundia WILD500	4.413
Indirana sp2 CESF1603	Indirana gundia WILD499	4.413
Indirana sp2 CESF1603	Indirana gundia WILD13AMP210	4.413
Indirana sp2 CESF1603	Indirana gundia WILD13AMP211	4.413
Indirana sp2 CESF1603	Indirana gundia WILD13AMP136	4.413
Indirana sp2 CESF1603	Indirana gundia WILD15AMP614	4.413
Indirana sp2 CESF1603	Indirana gundia WILD15AMP616	4.413
Indirana sp2 CESF1603	Indirana gundia WILD15AMP618	4.413
Indirana sp2 CESF1603	Indirana gundia WILD16AMP649	4.413
Indirana beddomii WILD14AMP411	Indirana tysoni BNHS5979	4.413
Indirana beddomii WILD14AMP414	Indirana tysoni BNHS5979	4.413
Indirana beddomii WILD13AMP138	Indirana tysoni BNHS5979	4.413
Indirana beddomii WILD14AMP411	Indirana tysoni WILD15AMP615	4.413
Indirana beddomii WILD14AMP414	Indirana tysoni WILD15AMP615	4.413
Indirana beddomii WILD13AMP138	Indirana tysoni WILD15AMP615	4.413
Indirana beddomii WILD14AMP411	Indirana tysoni WILD16AMP650	4.413
Indirana beddomii WILD14AMP414	Indirana tysoni WILD16AMP650	4.413
Indirana beddomii WILD13AMP138	Indirana tysoni WILD16AMP650	4.413
Indirana beddomii WILD14AMP409	Indirana gundia WILD499	4.418
Indirana beddomii WILD14AMP413	Indirana gundia WILD499	4.418
Indirana beddomii WILD14AMP409	Indirana gundia WILD13AMP210	4.418
Indirana beddomii WILD14AMP413	Indirana gundia WILD13AMP210	4.418
Indirana beddomii WILD14AMP409	Indirana gundia WILD13AMP211	4.418
Indirana beddomii WILD14AMP413	Indirana gundia WILD13AMP211	4.418
Indirana beddomii WILD14AMP409	Indirana gundia WILD13AMP136	4.418
Indirana beddomii WILD14AMP413	Indirana gundia WILD13AMP136	4.418
Indirana beddomii WILD14AMP409	Indirana gundia WILD15AMP614	4.418
Indirana beddomii WILD14AMP413	Indirana gundia WILD15AMP614	4.418
Indirana beddomii WILD14AMP409	Indirana gundia WILD15AMP616	4.418
Indirana beddomii WILD14AMP413	Indirana gundia WILD15AMP616	4.418
Indirana beddomii WILD14AMP409	Indirana gundia WILD15AMP618	4.418
Indirana beddomii WILD14AMP413	Indirana gundia WILD15AMP618	4.418
Indirana beddomii WILD14AMP409	Indirana gundia WILD16AMP649	4.418
Indirana beddomii WILD14AMP413	Indirana gundia WILD16AMP649	4.418
Indirana beddomii WILD14AMP411	Indirana aff semipalmata3 CESF2043	4.426
Indirana beddomii WILD14AMP414	Indirana aff semipalmata3 CESF2043	4.426
Indirana beddomii WILD13AMP138	Indirana aff semipalmata3 CESF2043	4.426
Indirana beddomii WILD14AMP411	Indirana gundia WILD13AMP139	4.426
Indirana beddomii WILD14AMP414	Indirana gundia WILD13AMP139	4.426
Indirana beddomii WILD13AMP138	Indirana gundia WILD13AMP139	4.426
Indirana chiravasi BNHS5890	Indirana gundia WILD500	4.435
Indirana chiravasi WILD489	Indirana gundia WILD500	4.435
Indirana chiravasi WILD15AMP530	Indirana gundia WILD500	4.435
Indirana chiravasi WILD15AMP612	Indirana gundia WILD500	4.435
Walkerana sp4 CESF698	Walkerana sp5 CESF1554	4.436
Indirana semipalmata WILD14AMP351	Indirana sp2 CESF1603	4.44
Walkerana leptodactyla CESF772	Walkerana sp5 CESF1554	4.441
Indirana chiravasi BNHS5890	Indirana gundia WILD13AMP139	4.443
Indirana chiravasi WILD489	Indirana gundia WILD13AMP139	4.443
Indirana chiravasi WILD15AMP530	Indirana gundia WILD13AMP139	4.443
Indirana chiravasi WILD15AMP612	Indirana gundia WILD13AMP139	4.443
Indirana gundia WILD499	Indirana salelkari BNHS5931	4.443
Indirana gundia WILD13AMP210	Indirana salelkari BNHS5931	4.443
Indirana gundia WILD13AMP211	Indirana salelkari BNHS5931	4.443
Indirana gundia WILD13AMP136	Indirana salelkari BNHS5931	4.443
Indirana gundia WILD15AMP614	Indirana salelkari BNHS5931	4.443
Indirana gundia WILD15AMP616	Indirana salelkari BNHS5931	4.443
Indirana gundia WILD15AMP618	Indirana salelkari BNHS5931	4.443
Indirana gundia WILD16AMP649	Indirana salelkari BNHS5931	4.443
Indirana gundia WILD499	Indirana salelkari WILD551	4.443
Indirana gundia WILD13AMP210	Indirana salelkari WILD551	4.443
Indirana gundia WILD13AMP211	Indirana salelkari WILD551	4.443
Indirana gundia WILD13AMP136	Indirana salelkari WILD551	4.443
Indirana gundia WILD15AMP614	Indirana salelkari WILD551	4.443
Indirana gundia WILD15AMP616	Indirana salelkari WILD551	4.443
Indirana gundia WILD15AMP618	Indirana salelkari WILD551	4.443
Indirana gundia WILD16AMP649	Indirana salelkari WILD551	4.443
Indirana gundia WILD499	Indirana salelkari AGCZRL210	4.443
Indirana gundia WILD13AMP210	Indirana salelkari AGCZRL210	4.443
Indirana gundia WILD13AMP211	Indirana salelkari AGCZRL210	4.443
Indirana gundia WILD13AMP136	Indirana salelkari AGCZRL210	4.443
Indirana gundia WILD15AMP614	Indirana salelkari AGCZRL210	4.443
Indirana gundia WILD15AMP616	Indirana salelkari AGCZRL210	4.443
Indirana gundia WILD15AMP618	Indirana salelkari AGCZRL210	4.443
Indirana gundia WILD16AMP649	Indirana salelkari AGCZRL210	4.443
Indirana semipalmata WILD14AMP351	Indirana beddomii WILD14AMP409	4.445
Indirana semipalmata WILD14AMP438	Indirana sp2 CESF1690	4.445
Indirana semipalmata WILD14AMP354	Indirana sp2 CESF1690	4.445
Indirana semipalmata WILD14AMP438	Indirana sp2 CESF1529	4.445
Indirana semipalmata WILD14AMP354	Indirana sp2 CESF1529	4.445
Indirana aff beddomii CESF663	Indirana yadera WILD13AMP338	4.445
Indirana sarojamma BNHS5981	Indirana yadera WILD13AMP338	4.445
Indirana aff beddomii CESF663	Indirana yadera BNHS5982	4.445
Indirana sarojamma BNHS5981	Indirana yadera BNHS5982	4.445
Indirana semipalmata WILD13AMP269	Indirana duboisi WILD15AMP630	4.453
Indirana semipalmata WILD13AMP270	Indirana duboisi WILD15AMP630	4.453
Indirana semipalmata WILD13AMP271	Indirana duboisi WILD15AMP630	4.453
Indirana semipalmata WILD13AMP296	Indirana duboisi WILD15AMP630	4.453
Indirana semipalmata WILD13AMP269	Indirana duboisi WILD15AMP631	4.453
Indirana semipalmata WILD13AMP270	Indirana duboisi WILD15AMP631	4.453
Indirana semipalmata WILD13AMP271	Indirana duboisi WILD15AMP631	4.453
Indirana semipalmata WILD13AMP296	Indirana duboisi WILD15AMP631	4.453
Indirana semipalmata WILD13AMP269	Indirana duboisi BNHS5980	4.453
Indirana semipalmata WILD13AMP270	Indirana duboisi BNHS5980	4.453
Indirana semipalmata WILD13AMP271	Indirana duboisi BNHS5980	4.453
Indirana semipalmata WILD13AMP296	Indirana duboisi BNHS5980	4.453
Indirana semipalmata WILD15AMP610	Indirana sp2 CESF1603	4.456
Indirana semipalmata WILD15AMP611	Indirana sp2 CESF1603	4.456
Indirana semipalmata WILD14AMP419	Indirana sp2 CESF1603	4.456
Indirana semipalmata WILD14AMP416	Indirana sp2 CESF1603	4.456
Indirana semipalmata WILD14AMP470	Indirana sp2 CESF1603	4.456
Indirana semipalmata WILD14AMP471	Indirana sp2 CESF1603	4.456
Indirana semipalmata WILD14AMP472	Indirana sp2 CESF1603	4.456
Indirana semipalmata WILD14AMP473	Indirana sp2 CESF1603	4.456
Indirana semipalmata WILD14AMP474	Indirana sp2 CESF1603	4.456
Indirana semipalmata WILD14AMP503	Indirana sp2 CESF1603	4.456
Indirana semipalmata WILD14AMP440	Indirana sp2 CESF1603	4.456
Indirana semipalmata WILD15AMP610	Indirana aff semipalmata4 CESF2336	4.458
Indirana semipalmata WILD15AMP611	Indirana aff semipalmata4 CESF2336	4.458
Indirana semipalmata WILD14AMP419	Indirana aff semipalmata4 CESF2336	4.458
Indirana semipalmata WILD14AMP470	Indirana aff semipalmata4 CESF2336	4.458
Indirana semipalmata WILD14AMP471	Indirana aff semipalmata4 CESF2336	4.458
Indirana semipalmata WILD14AMP472	Indirana aff semipalmata4 CESF2336	4.458
Indirana semipalmata WILD14AMP473	Indirana aff semipalmata4 CESF2336	4.458
Indirana semipalmata WILD14AMP474	Indirana aff semipalmata4 CESF2336	4.458
Indirana semipalmata WILD14AMP503	Indirana aff semipalmata4 CESF2336	4.458
Indirana semipalmata WILD14AMP440	Indirana aff semipalmata4 CESF2336	4.458
Indirana semipalmata WILD15AMP610	Indirana beddomii WILD14AMP409	4.461
Indirana semipalmata WILD15AMP611	Indirana beddomii WILD14AMP409	4.461
Indirana semipalmata WILD14AMP419	Indirana beddomii WILD14AMP409	4.461
Indirana semipalmata WILD14AMP416	Indirana beddomii WILD14AMP409	4.461
Indirana semipalmata WILD14AMP470	Indirana beddomii WILD14AMP409	4.461
Indirana semipalmata WILD14AMP471	Indirana beddomii WILD14AMP409	4.461
Indirana semipalmata WILD14AMP472	Indirana beddomii WILD14AMP409	4.461
Indirana semipalmata WILD14AMP473	Indirana beddomii WILD14AMP409	4.461
Indirana semipalmata WILD14AMP474	Indirana beddomii WILD14AMP409	4.461
Indirana semipalmata WILD14AMP503	Indirana beddomii WILD14AMP409	4.461
Indirana semipalmata WILD14AMP440	Indirana beddomii WILD14AMP409	4.461
Indirana tysoni CESF576	Indirana sp2 CESF1690	4.699
Indirana tysoni CESF576	Indirana sp2 CESF1529	4.699
Indirana sp2 CESF1690	Indirana tysoni CESF543	4.699
Indirana sp2 CESF1529	Indirana tysoni CESF543	4.699
Indirana sp2 CESF1690	Indirana tysoni BNHS5979	4.699
Indirana sp2 CESF1529	Indirana tysoni BNHS5979	4.699
Indirana sp2 CESF1690	Indirana tysoni WILD15AMP615	4.699
Indirana sp2 CESF1529	Indirana tysoni WILD15AMP615	4.699
Indirana sp2 CESF1690	Indirana tysoni WILD16AMP650	4.699
Indirana sp2 CESF1529	Indirana tysoni WILD16AMP650	4.699
Indirana sp2 CESF1690	Indirana gundia WILD499	4.713
Indirana sp2 CESF1529	Indirana gundia WILD499	4.713
Indirana sp2 CESF1690	Indirana gundia WILD13AMP210	4.713
Indirana sp2 CESF1529	Indirana gundia WILD13AMP210	4.713
Indirana sp2 CESF1690	Indirana gundia WILD13AMP211	4.713
Indirana sp2 CESF1529	Indirana gundia WILD13AMP211	4.713
Indirana sp2 CESF1690	Indirana gundia WILD13AMP136	4.713
Indirana sp2 CESF1529	Indirana gundia WILD13AMP136	4.713
Indirana sp2 CESF1690	Indirana gundia WILD15AMP614	4.713
Indirana sp2 CESF1529	Indirana gundia WILD15AMP614	4.713
Indirana sp2 CESF1690	Indirana gundia WILD15AMP616	4.713
Indirana sp2 CESF1529	Indirana gundia WILD15AMP616	4.713
Indirana sp2 CESF1690	Indirana gundia WILD15AMP618	4.713
Indirana sp2 CESF1529	Indirana gundia WILD15AMP618	4.713
Indirana sp2 CESF1690	Indirana gundia WILD16AMP649	4.713
Indirana sp2 CESF1529	Indirana gundia WILD16AMP649	4.713
Walkerana sp4 CESF698	Walkerana phrynoderma CESF720	4.722
Indirana aff semipalmata3 CESF2043	Indirana sp2 CESF1603	4.722
Indirana sp2 CESF1603	Indirana gundia WILD13AMP139	4.722
Indirana beddomii WILD14AMP409	Indirana aff semipalmata3 CESF2043	4.727
Indirana beddomii WILD14AMP413	Indirana aff semipalmata3 CESF2043	4.727
Indirana beddomii WILD14AMP409	Indirana gundia WILD13AMP139	4.727
Indirana beddomii WILD14AMP413	Indirana gundia WILD13AMP139	4.727
Indirana semipalmata WILD14AMP438	Indirana sp2 CESF1693	4.733
Indirana semipalmata WILD14AMP354	Indirana sp2 CESF1693	4.733
Indirana semipalmata WILD14AMP438	Indirana beddomii WILD14AMP420	4.738
Indirana semipalmata WILD14AMP354	Indirana beddomii WILD14AMP420	4.738
Indirana semipalmata WILD14AMP438	Indirana beddomii WILD14AMP421	4.738
Indirana semipalmata WILD14AMP354	Indirana beddomii WILD14AMP421	4.738
Indirana semipalmata WILD14AMP351	Indirana sp2 CESF1690	4.742
Indirana semipalmata WILD14AMP351	Indirana sp2 CESF1529	4.742
Indirana gundia WILD500	Indirana salelkari BNHS5931	4.745
Indirana gundia WILD500	Indirana salelkari WILD551	4.745
Indirana gundia WILD500	Indirana salelkari AGCZRL210	4.745
Indirana aff beddomii CESF663	Indirana beddomii CESF1708	4.747
Indirana semipalmata WILD13AMP269	Indirana sp2 CESF1603	4.747
Indirana semipalmata WILD13AMP270	Indirana sp2 CESF1603	4.747
Indirana semipalmata WILD13AMP271	Indirana sp2 CESF1603	4.747
Indirana semipalmata WILD13AMP296	Indirana sp2 CESF1603	4.747
Indirana beddomii CESF1708	Indirana sarojamma BNHS5981	4.747
Indirana semipalmata WILD14AMP438	Indirana beddomii WILD14AMP411	4.752
Indirana semipalmata WILD14AMP354	Indirana beddomii WILD14AMP411	4.752
Indirana semipalmata WILD14AMP438	Indirana beddomii WILD14AMP414	4.752
Indirana semipalmata WILD14AMP354	Indirana beddomii WILD14AMP414	4.752
Indirana semipalmata WILD14AMP438	Indirana beddomii WILD13AMP138	4.752
Indirana semipalmata WILD14AMP354	Indirana beddomii WILD13AMP138	4.752
Indirana semipalmata WILD13AMP269	Indirana beddomii WILD14AMP409	4.752
Indirana semipalmata WILD13AMP270	Indirana beddomii WILD14AMP409	4.752
Indirana semipalmata WILD13AMP271	Indirana beddomii WILD14AMP409	4.752
Indirana semipalmata WILD13AMP296	Indirana beddomii WILD14AMP409	4.752
Indirana gundia WILD13AMP139	Indirana salelkari BNHS5931	4.754
Indirana gundia WILD13AMP139	Indirana salelkari WILD551	4.754
Indirana gundia WILD13AMP139	Indirana salelkari AGCZRL210	4.754
Indirana semipalmata WILD15AMP610	Indirana sp2 CESF1690	4.76
Indirana semipalmata WILD15AMP611	Indirana sp2 CESF1690	4.76
Indirana semipalmata WILD14AMP419	Indirana sp2 CESF1690	4.76
Indirana semipalmata WILD14AMP416	Indirana sp2 CESF1690	4.76
Indirana semipalmata WILD14AMP470	Indirana sp2 CESF1690	4.76
Indirana semipalmata WILD14AMP471	Indirana sp2 CESF1690	4.76
Indirana semipalmata WILD14AMP472	Indirana sp2 CESF1690	4.76
Indirana semipalmata WILD14AMP473	Indirana sp2 CESF1690	4.76
Indirana semipalmata WILD14AMP474	Indirana sp2 CESF1690	4.76
Indirana semipalmata WILD14AMP503	Indirana sp2 CESF1690	4.76
Indirana semipalmata WILD14AMP440	Indirana sp2 CESF1690	4.76
Indirana semipalmata WILD15AMP610	Indirana sp2 CESF1529	4.76
Indirana semipalmata WILD15AMP611	Indirana sp2 CESF1529	4.76
Indirana semipalmata WILD14AMP419	Indirana sp2 CESF1529	4.76
Indirana semipalmata WILD14AMP416	Indirana sp2 CESF1529	4.76
Indirana semipalmata WILD14AMP470	Indirana sp2 CESF1529	4.76
Indirana semipalmata WILD14AMP471	Indirana sp2 CESF1529	4.76
Indirana semipalmata WILD14AMP472	Indirana sp2 CESF1529	4.76
Indirana semipalmata WILD14AMP473	Indirana sp2 CESF1529	4.76
Indirana semipalmata WILD14AMP474	Indirana sp2 CESF1529	4.76
Indirana semipalmata WILD14AMP503	Indirana sp2 CESF1529	4.76
Indirana semipalmata WILD14AMP440	Indirana sp2 CESF1529	4.76
Indirana semipalmata WILD15AMP610	Indirana duboisi WILD15AMP630	4.761
Indirana semipalmata WILD15AMP611	Indirana duboisi WILD15AMP630	4.761
Indirana semipalmata WILD14AMP419	Indirana duboisi WILD15AMP630	4.761
Indirana semipalmata WILD14AMP470	Indirana duboisi WILD15AMP630	4.761
Indirana semipalmata WILD14AMP471	Indirana duboisi WILD15AMP630	4.761
Indirana semipalmata WILD14AMP472	Indirana duboisi WILD15AMP630	4.761
Indirana semipalmata WILD14AMP473	Indirana duboisi WILD15AMP630	4.761
Indirana semipalmata WILD14AMP474	Indirana duboisi WILD15AMP630	4.761
Indirana semipalmata WILD14AMP503	Indirana duboisi WILD15AMP630	4.761
Indirana semipalmata WILD14AMP440	Indirana duboisi WILD15AMP630	4.761
Indirana semipalmata WILD15AMP610	Indirana duboisi WILD15AMP631	4.761
Indirana semipalmata WILD15AMP611	Indirana duboisi WILD15AMP631	4.761
Indirana semipalmata WILD14AMP419	Indirana duboisi WILD15AMP631	4.761
Indirana semipalmata WILD14AMP470	Indirana duboisi WILD15AMP631	4.761
Indirana semipalmata WILD14AMP471	Indirana duboisi WILD15AMP631	4.761
Indirana semipalmata WILD14AMP472	Indirana duboisi WILD15AMP631	4.761
Indirana semipalmata WILD14AMP473	Indirana duboisi WILD15AMP631	4.761
Indirana semipalmata WILD14AMP474	Indirana duboisi WILD15AMP631	4.761
Indirana semipalmata WILD14AMP503	Indirana duboisi WILD15AMP631	4.761
Indirana semipalmata WILD14AMP440	Indirana duboisi WILD15AMP631	4.761
Indirana semipalmata WILD15AMP610	Indirana duboisi BNHS5980	4.761
Indirana semipalmata WILD15AMP611	Indirana duboisi BNHS5980	4.761
Indirana semipalmata WILD14AMP419	Indirana duboisi BNHS5980	4.761
Indirana semipalmata WILD14AMP470	Indirana duboisi BNHS5980	4.761
Indirana semipalmata WILD14AMP471	Indirana duboisi BNHS5980	4.761
Indirana semipalmata WILD14AMP472	Indirana duboisi BNHS5980	4.761
Indirana semipalmata WILD14AMP473	Indirana duboisi BNHS5980	4.761
Indirana semipalmata WILD14AMP474	Indirana duboisi BNHS5980	4.761
Indirana semipalmata WILD14AMP503	Indirana duboisi BNHS5980	4.761
Indirana semipalmata WILD14AMP440	Indirana duboisi BNHS5980	4.761
Indirana tysoni CESF576	Indirana sp2 CESF1603	4.999
Indirana tysoni CESF543	Indirana sp2 CESF1603	4.999
Indirana sp2 CESF1603	Indirana tysoni BNHS5979	4.999
Indirana sp2 CESF1603	Indirana tysoni WILD15AMP615	4.999
Indirana sp2 CESF1603	Indirana tysoni WILD16AMP650	4.999
Indirana sp2 CESF1690	Indirana aff semipalmata3 CESF2043	5.023
Indirana sp2 CESF1529	Indirana aff semipalmata3 CESF2043	5.023
Indirana sp2 CESF1690	Indirana gundia WILD13AMP139	5.023
Indirana sp2 CESF1529	Indirana gundia WILD13AMP139	5.023
Indirana sp2 CESF1693	Indirana gundia WILD500	5.029
Indirana beddomii WILD14AMP420	Indirana gundia WILD500	5.035
Indirana beddomii WILD14AMP421	Indirana gundia WILD500	5.035
Indirana semipalmata WILD14AMP351	Indirana beddomii WILD14AMP411	5.05
Indirana semipalmata WILD14AMP351	Indirana beddomii WILD14AMP414	5.05
Indirana semipalmata WILD14AMP351	Indirana beddomii WILD13AMP138	5.05
Indirana semipalmata WILD13AMP269	Indirana sp2 CESF1690	5.05
Indirana semipalmata WILD13AMP270	Indirana sp2 CESF1690	5.05
Indirana semipalmata WILD13AMP271	Indirana sp2 CESF1690	5.05
Indirana semipalmata WILD13AMP296	Indirana sp2 CESF1690	5.05
Indirana semipalmata WILD13AMP269	Indirana sp2 CESF1529	5.05
Indirana semipalmata WILD13AMP270	Indirana sp2 CESF1529	5.05
Indirana semipalmata WILD13AMP271	Indirana sp2 CESF1529	5.05
Indirana semipalmata WILD13AMP296	Indirana sp2 CESF1529	5.05
Indirana semipalmata WILD14AMP438	Indirana beddomii WILD14AMP413	5.056
Indirana semipalmata WILD14AMP354	Indirana beddomii WILD14AMP413	5.056
Indirana semipalmata WILD15AMP610	Indirana chiravasi BNHS5890	5.069
Indirana semipalmata WILD15AMP611	Indirana chiravasi BNHS5890	5.069
Indirana semipalmata WILD14AMP419	Indirana chiravasi BNHS5890	5.069
Indirana semipalmata WILD14AMP416	Indirana chiravasi BNHS5890	5.069
Indirana semipalmata WILD14AMP470	Indirana chiravasi BNHS5890	5.069
Indirana semipalmata WILD14AMP471	Indirana chiravasi BNHS5890	5.069
Indirana semipalmata WILD14AMP472	Indirana chiravasi BNHS5890	5.069
Indirana semipalmata WILD14AMP473	Indirana chiravasi BNHS5890	5.069
Indirana semipalmata WILD14AMP474	Indirana chiravasi BNHS5890	5.069
Indirana semipalmata WILD14AMP503	Indirana chiravasi BNHS5890	5.069
Indirana semipalmata WILD14AMP440	Indirana chiravasi BNHS5890	5.069
Indirana semipalmata WILD15AMP610	Indirana chiravasi WILD489	5.069
Indirana semipalmata WILD15AMP611	Indirana chiravasi WILD489	5.069
Indirana semipalmata WILD14AMP419	Indirana chiravasi WILD489	5.069
Indirana semipalmata WILD14AMP416	Indirana chiravasi WILD489	5.069
Indirana semipalmata WILD14AMP470	Indirana chiravasi WILD489	5.069
Indirana semipalmata WILD14AMP471	Indirana chiravasi WILD489	5.069
Indirana semipalmata WILD14AMP472	Indirana chiravasi WILD489	5.069
Indirana semipalmata WILD14AMP473	Indirana chiravasi WILD489	5.069
Indirana semipalmata WILD14AMP474	Indirana chiravasi WILD489	5.069
Indirana semipalmata WILD14AMP503	Indirana chiravasi WILD489	5.069
Indirana semipalmata WILD14AMP440	Indirana chiravasi WILD489	5.069
Indirana semipalmata WILD15AMP610	Indirana chiravasi WILD15AMP530	5.069
Indirana semipalmata WILD15AMP611	Indirana chiravasi WILD15AMP530	5.069
Indirana semipalmata WILD14AMP419	Indirana chiravasi WILD15AMP530	5.069
Indirana semipalmata WILD14AMP416	Indirana chiravasi WILD15AMP530	5.069
Indirana semipalmata WILD14AMP470	Indirana chiravasi WILD15AMP530	5.069
Indirana semipalmata WILD14AMP471	Indirana chiravasi WILD15AMP530	5.069
Indirana semipalmata WILD14AMP472	Indirana chiravasi WILD15AMP530	5.069
Indirana semipalmata WILD14AMP473	Indirana chiravasi WILD15AMP530	5.069
Indirana semipalmata WILD14AMP474	Indirana chiravasi WILD15AMP530	5.069
Indirana semipalmata WILD14AMP503	Indirana chiravasi WILD15AMP530	5.069
Indirana semipalmata WILD14AMP440	Indirana chiravasi WILD15AMP530	5.069
Indirana semipalmata WILD15AMP610	Indirana chiravasi WILD15AMP612	5.069
Indirana semipalmata WILD15AMP611	Indirana chiravasi WILD15AMP612	5.069
Indirana semipalmata WILD14AMP419	Indirana chiravasi WILD15AMP612	5.069
Indirana semipalmata WILD14AMP416	Indirana chiravasi WILD15AMP612	5.069
Indirana semipalmata WILD14AMP470	Indirana chiravasi WILD15AMP612	5.069
Indirana semipalmata WILD14AMP471	Indirana chiravasi WILD15AMP612	5.069
Indirana semipalmata WILD14AMP472	Indirana chiravasi WILD15AMP612	5.069
Indirana semipalmata WILD14AMP473	Indirana chiravasi WILD15AMP612	5.069
Indirana semipalmata WILD14AMP474	Indirana chiravasi WILD15AMP612	5.069
Indirana semipalmata WILD14AMP503	Indirana chiravasi WILD15AMP612	5.069
Indirana semipalmata WILD14AMP440	Indirana chiravasi WILD15AMP612	5.069
Indirana semipalmata WILD14AMP351	Indirana aff semipalmata4 CESF2336	5.085
Indirana semipalmata WILD14AMP416	Indirana aff semipalmata4 CESF2336	5.085
Indirana beddomii WILD14AMP409	Indirana tysoni CESF576	5.315
Indirana tysoni CESF576	Indirana sp2 CESF1693	5.315
Indirana beddomii WILD14AMP409	Indirana tysoni CESF543	5.315
Indirana sp2 CESF1693	Indirana tysoni CESF543	5.315
Indirana beddomii WILD14AMP409	Indirana tysoni BNHS5979	5.315
Indirana sp2 CESF1693	Indirana tysoni BNHS5979	5.315
Indirana beddomii WILD14AMP409	Indirana tysoni WILD15AMP615	5.315
Indirana sp2 CESF1693	Indirana tysoni WILD15AMP615	5.315
Indirana beddomii WILD14AMP409	Indirana tysoni WILD16AMP650	5.315
Indirana sp2 CESF1693	Indirana tysoni WILD16AMP650	5.315
Indirana sp2 CESF1693	Indirana gundia WILD499	5.332
Indirana sp2 CESF1693	Indirana gundia WILD13AMP210	5.332
Indirana sp2 CESF1693	Indirana gundia WILD13AMP211	5.332
Indirana sp2 CESF1693	Indirana gundia WILD13AMP136	5.332
Indirana sp2 CESF1693	Indirana gundia WILD15AMP614	5.332
Indirana sp2 CESF1693	Indirana gundia WILD15AMP616	5.332
Indirana sp2 CESF1693	Indirana gundia WILD15AMP618	5.332
Indirana sp2 CESF1693	Indirana gundia WILD16AMP649	5.332
Indirana beddomii WILD14AMP420	Indirana gundia WILD499	5.338
Indirana beddomii WILD14AMP421	Indirana gundia WILD499	5.338
Indirana beddomii WILD14AMP420	Indirana gundia WILD13AMP210	5.338
Indirana beddomii WILD14AMP421	Indirana gundia WILD13AMP210	5.338
Indirana beddomii WILD14AMP420	Indirana gundia WILD13AMP211	5.338
Indirana beddomii WILD14AMP421	Indirana gundia WILD13AMP211	5.338
Indirana beddomii WILD14AMP420	Indirana gundia WILD13AMP136	5.338
Indirana beddomii WILD14AMP421	Indirana gundia WILD13AMP136	5.338
Indirana beddomii WILD14AMP420	Indirana gundia WILD15AMP614	5.338
Indirana beddomii WILD14AMP421	Indirana gundia WILD15AMP614	5.338
Indirana beddomii WILD14AMP420	Indirana gundia WILD15AMP616	5.338
Indirana beddomii WILD14AMP421	Indirana gundia WILD15AMP616	5.338
Indirana beddomii WILD14AMP420	Indirana gundia WILD15AMP618	5.338
Indirana beddomii WILD14AMP421	Indirana gundia WILD15AMP618	5.338
Indirana beddomii WILD14AMP420	Indirana gundia WILD16AMP649	5.338
Indirana beddomii WILD14AMP421	Indirana gundia WILD16AMP649	5.338
Indirana aff beddomii CESF663	Indirana sp2 CESF1693	5.342
Indirana sp2 CESF1693	Indirana sarojamma BNHS5981	5.342
Indirana semipalmata WILD14AMP351	Indirana beddomii WILD14AMP413	5.354
Indirana semipalmata WILD13AMP269	Indirana beddomii WILD14AMP411	5.36
Indirana semipalmata WILD13AMP270	Indirana beddomii WILD14AMP411	5.36
Indirana semipalmata WILD13AMP271	Indirana beddomii WILD14AMP411	5.36
Indirana semipalmata WILD13AMP296	Indirana beddomii WILD14AMP411	5.36
Indirana semipalmata WILD13AMP269	Indirana beddomii WILD14AMP414	5.36
Indirana semipalmata WILD13AMP270	Indirana beddomii WILD14AMP414	5.36
Indirana semipalmata WILD13AMP271	Indirana beddomii WILD14AMP414	5.36
Indirana semipalmata WILD13AMP296	Indirana beddomii WILD14AMP414	5.36
Indirana semipalmata WILD13AMP269	Indirana beddomii WILD13AMP138	5.36
Indirana semipalmata WILD13AMP270	Indirana beddomii WILD13AMP138	5.36
Indirana semipalmata WILD13AMP271	Indirana beddomii WILD13AMP138	5.36
Indirana semipalmata WILD13AMP296	Indirana beddomii WILD13AMP138	5.36
Indirana semipalmata WILD14AMP351	Indirana sp2 CESF1693	5.364
Indirana semipalmata WILD15AMP610	Indirana salelkari BNHS5931	5.364
Indirana semipalmata WILD15AMP611	Indirana salelkari BNHS5931	5.364
Indirana semipalmata WILD14AMP419	Indirana salelkari BNHS5931	5.364
Indirana semipalmata WILD14AMP470	Indirana salelkari BNHS5931	5.364
Indirana semipalmata WILD14AMP471	Indirana salelkari BNHS5931	5.364
Indirana semipalmata WILD14AMP472	Indirana salelkari BNHS5931	5.364
Indirana semipalmata WILD14AMP473	Indirana salelkari BNHS5931	5.364
Indirana semipalmata WILD14AMP474	Indirana salelkari BNHS5931	5.364
Indirana semipalmata WILD14AMP503	Indirana salelkari BNHS5931	5.364
Indirana semipalmata WILD14AMP440	Indirana salelkari BNHS5931	5.364
Indirana semipalmata WILD15AMP610	Indirana salelkari WILD551	5.364
Indirana semipalmata WILD15AMP611	Indirana salelkari WILD551	5.364
Indirana semipalmata WILD14AMP419	Indirana salelkari WILD551	5.364
Indirana semipalmata WILD14AMP470	Indirana salelkari WILD551	5.364
Indirana semipalmata WILD14AMP471	Indirana salelkari WILD551	5.364
Indirana semipalmata WILD14AMP472	Indirana salelkari WILD551	5.364
Indirana semipalmata WILD14AMP473	Indirana salelkari WILD551	5.364
Indirana semipalmata WILD14AMP474	Indirana salelkari WILD551	5.364
Indirana semipalmata WILD14AMP503	Indirana salelkari WILD551	5.364
Indirana semipalmata WILD14AMP440	Indirana salelkari WILD551	5.364
Indirana semipalmata WILD15AMP610	Indirana salelkari AGCZRL210	5.364
Indirana semipalmata WILD15AMP611	Indirana salelkari AGCZRL210	5.364
Indirana semipalmata WILD14AMP419	Indirana salelkari AGCZRL210	5.364
Indirana semipalmata WILD14AMP470	Indirana salelkari AGCZRL210	5.364
Indirana semipalmata WILD14AMP471	Indirana salelkari AGCZRL210	5.364
Indirana semipalmata WILD14AMP472	Indirana salelkari AGCZRL210	5.364
Indirana semipalmata WILD14AMP473	Indirana salelkari AGCZRL210	5.364
Indirana semipalmata WILD14AMP474	Indirana salelkari AGCZRL210	5.364
Indirana semipalmata WILD14AMP503	Indirana salelkari AGCZRL210	5.364
Indirana semipalmata WILD14AMP440	Indirana salelkari AGCZRL210	5.364
Indirana semipalmata WILD14AMP351	Indirana beddomii WILD14AMP420	5.37
Indirana semipalmata WILD14AMP351	Indirana beddomii WILD14AMP421	5.37
Indirana semipalmata WILD15AMP610	Indirana beddomii WILD14AMP413	5.374
Indirana semipalmata WILD15AMP611	Indirana beddomii WILD14AMP413	5.374
Indirana semipalmata WILD14AMP419	Indirana beddomii WILD14AMP413	5.374
Indirana semipalmata WILD14AMP416	Indirana beddomii WILD14AMP413	5.374
Indirana semipalmata WILD14AMP470	Indirana beddomii WILD14AMP413	5.374
Indirana semipalmata WILD14AMP471	Indirana beddomii WILD14AMP413	5.374
Indirana semipalmata WILD14AMP472	Indirana beddomii WILD14AMP413	5.374
Indirana semipalmata WILD14AMP473	Indirana beddomii WILD14AMP413	5.374
Indirana semipalmata WILD14AMP474	Indirana beddomii WILD14AMP413	5.374
Indirana semipalmata WILD14AMP503	Indirana beddomii WILD14AMP413	5.374
Indirana semipalmata WILD14AMP440	Indirana beddomii WILD14AMP413	5.374
Indirana beddomii WILD14AMP411	Indirana aff beddomii CESF663	5.374
Indirana beddomii WILD14AMP414	Indirana aff beddomii CESF663	5.374
Indirana beddomii WILD13AMP138	Indirana aff beddomii CESF663	5.374
Indirana beddomii WILD14AMP411	Indirana sarojamma BNHS5981	5.374
Indirana beddomii WILD14AMP414	Indirana sarojamma BNHS5981	5.374
Indirana beddomii WILD13AMP138	Indirana sarojamma BNHS5981	5.374
Indirana semipalmata WILD15AMP610	Indirana sp2 CESF1693	5.385
Indirana semipalmata WILD15AMP611	Indirana sp2 CESF1693	5.385
Indirana semipalmata WILD14AMP419	Indirana sp2 CESF1693	5.385
Indirana semipalmata WILD14AMP416	Indirana sp2 CESF1693	5.385
Indirana semipalmata WILD14AMP470	Indirana sp2 CESF1693	5.385
Indirana semipalmata WILD14AMP471	Indirana sp2 CESF1693	5.385
Indirana semipalmata WILD14AMP472	Indirana sp2 CESF1693	5.385
Indirana semipalmata WILD14AMP473	Indirana sp2 CESF1693	5.385
Indirana semipalmata WILD14AMP474	Indirana sp2 CESF1693	5.385
Indirana semipalmata WILD14AMP503	Indirana sp2 CESF1693	5.385
Indirana semipalmata WILD14AMP440	Indirana sp2 CESF1693	5.385
Indirana semipalmata WILD15AMP610	Indirana beddomii WILD14AMP420	5.391
Indirana semipalmata WILD15AMP611	Indirana beddomii WILD14AMP420	5.391
Indirana semipalmata WILD14AMP419	Indirana beddomii WILD14AMP420	5.391
Indirana semipalmata WILD14AMP416	Indirana beddomii WILD14AMP420	5.391
Indirana semipalmata WILD14AMP470	Indirana beddomii WILD14AMP420	5.391
Indirana semipalmata WILD14AMP471	Indirana beddomii WILD14AMP420	5.391
Indirana semipalmata WILD14AMP472	Indirana beddomii WILD14AMP420	5.391
Indirana semipalmata WILD14AMP473	Indirana beddomii WILD14AMP420	5.391
Indirana semipalmata WILD14AMP474	Indirana beddomii WILD14AMP420	5.391
Indirana semipalmata WILD14AMP503	Indirana beddomii WILD14AMP420	5.391
Indirana semipalmata WILD14AMP440	Indirana beddomii WILD14AMP420	5.391
Indirana semipalmata WILD15AMP610	Indirana beddomii WILD14AMP421	5.391
Indirana semipalmata WILD15AMP611	Indirana beddomii WILD14AMP421	5.391
Indirana semipalmata WILD14AMP419	Indirana beddomii WILD14AMP421	5.391
Indirana semipalmata WILD14AMP416	Indirana beddomii WILD14AMP421	5.391
Indirana semipalmata WILD14AMP470	Indirana beddomii WILD14AMP421	5.391
Indirana semipalmata WILD14AMP471	Indirana beddomii WILD14AMP421	5.391
Indirana semipalmata WILD14AMP472	Indirana beddomii WILD14AMP421	5.391
Indirana semipalmata WILD14AMP473	Indirana beddomii WILD14AMP421	5.391
Indirana semipalmata WILD14AMP474	Indirana beddomii WILD14AMP421	5.391
Indirana semipalmata WILD14AMP503	Indirana beddomii WILD14AMP421	5.391
Indirana semipalmata WILD14AMP440	Indirana beddomii WILD14AMP421	5.391
Indirana semipalmata WILD14AMP351	Indirana duboisi WILD15AMP630	5.391
Indirana semipalmata WILD14AMP416	Indirana duboisi WILD15AMP630	5.391
Indirana semipalmata WILD14AMP351	Indirana duboisi WILD15AMP631	5.391
Indirana semipalmata WILD14AMP416	Indirana duboisi WILD15AMP631	5.391
Indirana semipalmata WILD14AMP351	Indirana duboisi BNHS5980	5.391
Indirana semipalmata WILD14AMP416	Indirana duboisi BNHS5980	5.391
Indirana semipalmata WILD14AMP438	Indirana aff semipalmata4 CESF2336	5.397
Indirana semipalmata WILD14AMP354	Indirana aff semipalmata4 CESF2336	5.397
Indirana semipalmata WILD15AMP610	Indirana brachytarsus WILD13AMP234	5.42
Indirana semipalmata WILD15AMP611	Indirana brachytarsus WILD13AMP234	5.42
Indirana semipalmata WILD14AMP419	Indirana brachytarsus WILD13AMP234	5.42
Indirana semipalmata WILD14AMP470	Indirana brachytarsus WILD13AMP234	5.42
Indirana semipalmata WILD14AMP471	Indirana brachytarsus WILD13AMP234	5.42
Indirana semipalmata WILD14AMP472	Indirana brachytarsus WILD13AMP234	5.42
Indirana semipalmata WILD14AMP473	Indirana brachytarsus WILD13AMP234	5.42
Indirana semipalmata WILD14AMP474	Indirana brachytarsus WILD13AMP234	5.42
Indirana semipalmata WILD14AMP503	Indirana brachytarsus WILD13AMP234	5.42
Indirana semipalmata WILD14AMP440	Indirana brachytarsus WILD13AMP234	5.42
Indirana semipalmata WILD15AMP610	Indirana brachytarsus WILD13AMP301	5.42
Indirana semipalmata WILD15AMP611	Indirana brachytarsus WILD13AMP301	5.42
Indirana semipalmata WILD14AMP419	Indirana brachytarsus WILD13AMP301	5.42
Indirana semipalmata WILD14AMP470	Indirana brachytarsus WILD13AMP301	5.42
Indirana semipalmata WILD14AMP471	Indirana brachytarsus WILD13AMP301	5.42
Indirana semipalmata WILD14AMP472	Indirana brachytarsus WILD13AMP301	5.42
Indirana semipalmata WILD14AMP473	Indirana brachytarsus WILD13AMP301	5.42
Indirana semipalmata WILD14AMP474	Indirana brachytarsus WILD13AMP301	5.42
Indirana semipalmata WILD14AMP503	Indirana brachytarsus WILD13AMP301	5.42
Indirana semipalmata WILD14AMP440	Indirana brachytarsus WILD13AMP301	5.42
Indirana semipalmata WILD15AMP610	Indirana brachytarsus WILD15AMP609	5.42
Indirana semipalmata WILD15AMP611	Indirana brachytarsus WILD15AMP609	5.42
Indirana semipalmata WILD14AMP419	Indirana brachytarsus WILD15AMP609	5.42
Indirana semipalmata WILD14AMP470	Indirana brachytarsus WILD15AMP609	5.42
Indirana semipalmata WILD14AMP471	Indirana brachytarsus WILD15AMP609	5.42
Indirana semipalmata WILD14AMP472	Indirana brachytarsus WILD15AMP609	5.42
Indirana semipalmata WILD14AMP473	Indirana brachytarsus WILD15AMP609	5.42
Indirana semipalmata WILD14AMP474	Indirana brachytarsus WILD15AMP609	5.42
Indirana semipalmata WILD14AMP503	Indirana brachytarsus WILD15AMP609	5.42
Indirana semipalmata WILD14AMP440	Indirana brachytarsus WILD15AMP609	5.42
Indirana semipalmata WILD15AMP610	Indirana brachytarsus WILD13AMP247	5.42
Indirana semipalmata WILD15AMP611	Indirana brachytarsus WILD13AMP247	5.42
Indirana semipalmata WILD14AMP419	Indirana brachytarsus WILD13AMP247	5.42
Indirana semipalmata WILD14AMP470	Indirana brachytarsus WILD13AMP247	5.42
Indirana semipalmata WILD14AMP471	Indirana brachytarsus WILD13AMP247	5.42
Indirana semipalmata WILD14AMP472	Indirana brachytarsus WILD13AMP247	5.42
Indirana semipalmata WILD14AMP473	Indirana brachytarsus WILD13AMP247	5.42
Indirana semipalmata WILD14AMP474	Indirana brachytarsus WILD13AMP247	5.42
Indirana semipalmata WILD14AMP503	Indirana brachytarsus WILD13AMP247	5.42
Indirana semipalmata WILD14AMP440	Indirana brachytarsus WILD13AMP247	5.42
Indirana semipalmata WILD15AMP610	Indirana brachytarsus WILD13AMP293	5.42
Indirana semipalmata WILD15AMP611	Indirana brachytarsus WILD13AMP293	5.42
Indirana semipalmata WILD14AMP419	Indirana brachytarsus WILD13AMP293	5.42
Indirana semipalmata WILD14AMP470	Indirana brachytarsus WILD13AMP293	5.42
Indirana semipalmata WILD14AMP471	Indirana brachytarsus WILD13AMP293	5.42
Indirana semipalmata WILD14AMP472	Indirana brachytarsus WILD13AMP293	5.42
Indirana semipalmata WILD14AMP473	Indirana brachytarsus WILD13AMP293	5.42
Indirana semipalmata WILD14AMP474	Indirana brachytarsus WILD13AMP293	5.42
Indirana semipalmata WILD14AMP503	Indirana brachytarsus WILD13AMP293	5.42
Indirana semipalmata WILD14AMP440	Indirana brachytarsus WILD13AMP293	5.42
Indirana beddomii WILD14AMP420	Indirana tysoni CESF576	5.635
Indirana beddomii WILD14AMP421	Indirana tysoni CESF576	5.635
Indirana beddomii WILD14AMP420	Indirana tysoni CESF543	5.635
Indirana beddomii WILD14AMP421	Indirana tysoni CESF543	5.635
Indirana beddomii WILD14AMP420	Indirana tysoni BNHS5979	5.635
Indirana beddomii WILD14AMP421	Indirana tysoni BNHS5979	5.635
Indirana beddomii WILD14AMP420	Indirana tysoni WILD15AMP615	5.635
Indirana beddomii WILD14AMP421	Indirana tysoni WILD15AMP615	5.635
Indirana beddomii WILD14AMP420	Indirana tysoni WILD16AMP650	5.635
Indirana beddomii WILD14AMP421	Indirana tysoni WILD16AMP650	5.635
Indirana sp2 CESF1693	Indirana aff semipalmata3 CESF2043	5.646
Indirana sp2 CESF1693	Indirana gundia WILD13AMP139	5.646
Indirana beddomii WILD14AMP420	Indirana aff semipalmata3 CESF2043	5.652
Indirana beddomii WILD14AMP421	Indirana aff semipalmata3 CESF2043	5.652
Indirana beddomii WILD14AMP420	Indirana gundia WILD13AMP139	5.652
Indirana beddomii WILD14AMP421	Indirana gundia WILD13AMP139	5.652
Indirana beddomii WILD14AMP420	Indirana aff beddomii CESF663	5.663
Indirana beddomii WILD14AMP421	Indirana aff beddomii CESF663	5.663
Indirana beddomii WILD14AMP420	Indirana sarojamma BNHS5981	5.663
Indirana beddomii WILD14AMP421	Indirana sarojamma BNHS5981	5.663
Indirana semipalmata WILD13AMP269	Indirana beddomii WILD14AMP413	5.665
Indirana semipalmata WILD13AMP270	Indirana beddomii WILD14AMP413	5.665
Indirana semipalmata WILD13AMP271	Indirana beddomii WILD14AMP413	5.665
Indirana semipalmata WILD13AMP296	Indirana beddomii WILD14AMP413	5.665
Indirana semipalmata WILD13AMP269	Indirana sp2 CESF1693	5.676
Indirana semipalmata WILD13AMP270	Indirana sp2 CESF1693	5.676
Indirana semipalmata WILD13AMP271	Indirana sp2 CESF1693	5.676
Indirana semipalmata WILD13AMP296	Indirana sp2 CESF1693	5.676
Indirana semipalmata WILD15AMP610	Indirana beddomii WILD14AMP411	5.68
Indirana semipalmata WILD15AMP611	Indirana beddomii WILD14AMP411	5.68
Indirana semipalmata WILD14AMP419	Indirana beddomii WILD14AMP411	5.68
Indirana semipalmata WILD14AMP416	Indirana beddomii WILD14AMP411	5.68
Indirana semipalmata WILD14AMP470	Indirana beddomii WILD14AMP411	5.68
Indirana semipalmata WILD14AMP471	Indirana beddomii WILD14AMP411	5.68
Indirana semipalmata WILD14AMP472	Indirana beddomii WILD14AMP411	5.68
Indirana semipalmata WILD14AMP473	Indirana beddomii WILD14AMP411	5.68
Indirana semipalmata WILD14AMP474	Indirana beddomii WILD14AMP411	5.68
Indirana semipalmata WILD14AMP503	Indirana beddomii WILD14AMP411	5.68
Indirana semipalmata WILD14AMP440	Indirana beddomii WILD14AMP411	5.68
Indirana semipalmata WILD15AMP610	Indirana beddomii WILD14AMP414	5.68
Indirana semipalmata WILD15AMP611	Indirana beddomii WILD14AMP414	5.68
Indirana semipalmata WILD14AMP419	Indirana beddomii WILD14AMP414	5.68
Indirana semipalmata WILD14AMP416	Indirana beddomii WILD14AMP414	5.68
Indirana semipalmata WILD14AMP470	Indirana beddomii WILD14AMP414	5.68
Indirana semipalmata WILD14AMP471	Indirana beddomii WILD14AMP414	5.68
Indirana semipalmata WILD14AMP472	Indirana beddomii WILD14AMP414	5.68
Indirana semipalmata WILD14AMP473	Indirana beddomii WILD14AMP414	5.68
Indirana semipalmata WILD14AMP474	Indirana beddomii WILD14AMP414	5.68
Indirana semipalmata WILD14AMP503	Indirana beddomii WILD14AMP414	5.68
Indirana semipalmata WILD14AMP440	Indirana beddomii WILD14AMP414	5.68
Indirana semipalmata WILD15AMP610	Indirana beddomii WILD13AMP138	5.68
Indirana semipalmata WILD15AMP611	Indirana beddomii WILD13AMP138	5.68
Indirana semipalmata WILD14AMP419	Indirana beddomii WILD13AMP138	5.68
Indirana semipalmata WILD14AMP416	Indirana beddomii WILD13AMP138	5.68
Indirana semipalmata WILD14AMP470	Indirana beddomii WILD13AMP138	5.68
Indirana semipalmata WILD14AMP471	Indirana beddomii WILD13AMP138	5.68
Indirana semipalmata WILD14AMP472	Indirana beddomii WILD13AMP138	5.68
Indirana semipalmata WILD14AMP473	Indirana beddomii WILD13AMP138	5.68
Indirana semipalmata WILD14AMP474	Indirana beddomii WILD13AMP138	5.68
Indirana semipalmata WILD14AMP503	Indirana beddomii WILD13AMP138	5.68
Indirana semipalmata WILD14AMP440	Indirana beddomii WILD13AMP138	5.68
Indirana beddomii WILD14AMP413	Indirana aff beddomii CESF663	5.68
Indirana semipalmata WILD14AMP351	Indirana chiravasi BNHS5890	5.68
Indirana semipalmata WILD14AMP351	Indirana chiravasi WILD489	5.68
Indirana semipalmata WILD14AMP351	Indirana chiravasi WILD15AMP530	5.68
Indirana semipalmata WILD14AMP351	Indirana chiravasi WILD15AMP612	5.68
Indirana beddomii WILD14AMP413	Indirana sarojamma BNHS5981	5.68
Indirana semipalmata WILD13AMP269	Indirana beddomii WILD14AMP420	5.682
Indirana semipalmata WILD13AMP270	Indirana beddomii WILD14AMP420	5.682
Indirana semipalmata WILD13AMP271	Indirana beddomii WILD14AMP420	5.682
Indirana semipalmata WILD13AMP296	Indirana beddomii WILD14AMP420	5.682
Indirana semipalmata WILD13AMP269	Indirana beddomii WILD14AMP421	5.682
Indirana semipalmata WILD13AMP270	Indirana beddomii WILD14AMP421	5.682
Indirana semipalmata WILD13AMP271	Indirana beddomii WILD14AMP421	5.682
Indirana semipalmata WILD13AMP296	Indirana beddomii WILD14AMP421	5.682
Walkerana sp4 CESF250	Walkerana sp6 CESF1606	5.7
Walkerana sp6 CESF1606	Walkerana sp4 CESF282	5.7
Indirana semipalmata WILD14AMP438	Indirana duboisi WILD15AMP630	5.704
Indirana semipalmata WILD14AMP354	Indirana duboisi WILD15AMP630	5.704
Indirana semipalmata WILD14AMP438	Indirana duboisi WILD15AMP631	5.704
Indirana semipalmata WILD14AMP354	Indirana duboisi WILD15AMP631	5.704
Indirana semipalmata WILD14AMP438	Indirana duboisi BNHS5980	5.704
Indirana semipalmata WILD14AMP354	Indirana duboisi BNHS5980	5.704
Indirana tysoni CESF576	Indirana beddomii CESF459	5.709
Indirana beddomii CESF459	Indirana tysoni CESF543	5.709
Indirana beddomii CESF459	Indirana tysoni BNHS5979	5.709
Indirana beddomii CESF459	Indirana tysoni WILD15AMP615	5.709
Indirana beddomii CESF459	Indirana tysoni WILD16AMP650	5.709
Indirana tysoni CESF576	Indirana yadera WILD14AMP479	5.709
Indirana tysoni CESF543	Indirana yadera WILD14AMP479	5.709
Indirana tysoni BNHS5979	Indirana yadera WILD14AMP479	5.709
Indirana tysoni WILD15AMP615	Indirana yadera WILD14AMP479	5.709
Indirana tysoni WILD16AMP650	Indirana yadera WILD14AMP479	5.709
Indirana semipalmata WILD15AMP610	Indirana brachytarsus WILD14AMP358	5.729
Indirana semipalmata WILD15AMP611	Indirana brachytarsus WILD14AMP358	5.729
Indirana semipalmata WILD14AMP419	Indirana brachytarsus WILD14AMP358	5.729
Indirana semipalmata WILD14AMP470	Indirana brachytarsus WILD14AMP358	5.729
Indirana semipalmata WILD14AMP471	Indirana brachytarsus WILD14AMP358	5.729
Indirana semipalmata WILD14AMP472	Indirana brachytarsus WILD14AMP358	5.729
Indirana semipalmata WILD14AMP473	Indirana brachytarsus WILD14AMP358	5.729
Indirana semipalmata WILD14AMP474	Indirana brachytarsus WILD14AMP358	5.729
Indirana semipalmata WILD14AMP503	Indirana brachytarsus WILD14AMP358	5.729
Indirana semipalmata WILD14AMP440	Indirana brachytarsus WILD14AMP358	5.729
Indirana semipalmata WILD15AMP610	Indirana brachytarsus WILD14AMP437	5.729
Indirana semipalmata WILD15AMP611	Indirana brachytarsus WILD14AMP437	5.729
Indirana semipalmata WILD14AMP419	Indirana brachytarsus WILD14AMP437	5.729
Indirana semipalmata WILD14AMP470	Indirana brachytarsus WILD14AMP437	5.729
Indirana semipalmata WILD14AMP471	Indirana brachytarsus WILD14AMP437	5.729
Indirana semipalmata WILD14AMP472	Indirana brachytarsus WILD14AMP437	5.729
Indirana semipalmata WILD14AMP473	Indirana brachytarsus WILD14AMP437	5.729
Indirana semipalmata WILD14AMP474	Indirana brachytarsus WILD14AMP437	5.729
Indirana semipalmata WILD14AMP503	Indirana brachytarsus WILD14AMP437	5.729
Indirana semipalmata WILD14AMP440	Indirana brachytarsus WILD14AMP437	5.729
Indirana semipalmata WILD15AMP610	Indirana brachytarsus WILD14AMP477	5.729
Indirana semipalmata WILD15AMP611	Indirana brachytarsus WILD14AMP477	5.729
Indirana semipalmata WILD14AMP419	Indirana brachytarsus WILD14AMP477	5.729
Indirana semipalmata WILD14AMP470	Indirana brachytarsus WILD14AMP477	5.729
Indirana semipalmata WILD14AMP471	Indirana brachytarsus WILD14AMP477	5.729
Indirana semipalmata WILD14AMP472	Indirana brachytarsus WILD14AMP477	5.729
Indirana semipalmata WILD14AMP473	Indirana brachytarsus WILD14AMP477	5.729
Indirana semipalmata WILD14AMP474	Indirana brachytarsus WILD14AMP477	5.729
Indirana semipalmata WILD14AMP503	Indirana brachytarsus WILD14AMP477	5.729
Indirana semipalmata WILD14AMP440	Indirana brachytarsus WILD14AMP477	5.729
Indirana semipalmata WILD15AMP610	Indirana brachytarsus WILD13AMP285	5.729
Indirana semipalmata WILD15AMP611	Indirana brachytarsus WILD13AMP285	5.729
Indirana semipalmata WILD14AMP419	Indirana brachytarsus WILD13AMP285	5.729
Indirana semipalmata WILD14AMP470	Indirana brachytarsus WILD13AMP285	5.729
Indirana semipalmata WILD14AMP471	Indirana brachytarsus WILD13AMP285	5.729
Indirana semipalmata WILD14AMP472	Indirana brachytarsus WILD13AMP285	5.729
Indirana semipalmata WILD14AMP473	Indirana brachytarsus WILD13AMP285	5.729
Indirana semipalmata WILD14AMP474	Indirana brachytarsus WILD13AMP285	5.729
Indirana semipalmata WILD14AMP503	Indirana brachytarsus WILD13AMP285	5.729
Indirana semipalmata WILD14AMP440	Indirana brachytarsus WILD13AMP285	5.729
Indirana semipalmata WILD15AMP610	Indirana brachytarsus WILD14AMP359	5.729
Indirana semipalmata WILD15AMP611	Indirana brachytarsus WILD14AMP359	5.729
Indirana semipalmata WILD14AMP419	Indirana brachytarsus WILD14AMP359	5.729
Indirana semipalmata WILD14AMP470	Indirana brachytarsus WILD14AMP359	5.729
Indirana semipalmata WILD14AMP471	Indirana brachytarsus WILD14AMP359	5.729
Indirana semipalmata WILD14AMP472	Indirana brachytarsus WILD14AMP359	5.729
Indirana semipalmata WILD14AMP473	Indirana brachytarsus WILD14AMP359	5.729
Indirana semipalmata WILD14AMP474	Indirana brachytarsus WILD14AMP359	5.729
Indirana semipalmata WILD14AMP503	Indirana brachytarsus WILD14AMP359	5.729
Indirana semipalmata WILD14AMP440	Indirana brachytarsus WILD14AMP359	5.729
Indirana semipalmata WILD15AMP610	Indirana brachytarsus WILD14AMP475	5.74
Indirana semipalmata WILD15AMP611	Indirana brachytarsus WILD14AMP475	5.74
Indirana semipalmata WILD14AMP419	Indirana brachytarsus WILD14AMP475	5.74
Indirana semipalmata WILD14AMP470	Indirana brachytarsus WILD14AMP475	5.74
Indirana semipalmata WILD14AMP471	Indirana brachytarsus WILD14AMP475	5.74
Indirana semipalmata WILD14AMP472	Indirana brachytarsus WILD14AMP475	5.74
Indirana semipalmata WILD14AMP473	Indirana brachytarsus WILD14AMP475	5.74
Indirana semipalmata WILD14AMP474	Indirana brachytarsus WILD14AMP475	5.74
Indirana semipalmata WILD14AMP503	Indirana brachytarsus WILD14AMP475	5.74
Indirana semipalmata WILD14AMP440	Indirana brachytarsus WILD14AMP475	5.74
Indirana semipalmata WILD15AMP610	Indirana brachytarsus WILD14AMP478	5.74
Indirana semipalmata WILD15AMP611	Indirana brachytarsus WILD14AMP478	5.74
Indirana semipalmata WILD14AMP419	Indirana brachytarsus WILD14AMP478	5.74
Indirana semipalmata WILD14AMP470	Indirana brachytarsus WILD14AMP478	5.74
Indirana semipalmata WILD14AMP471	Indirana brachytarsus WILD14AMP478	5.74
Indirana semipalmata WILD14AMP472	Indirana brachytarsus WILD14AMP478	5.74
Indirana semipalmata WILD14AMP473	Indirana brachytarsus WILD14AMP478	5.74
Indirana semipalmata WILD14AMP474	Indirana brachytarsus WILD14AMP478	5.74
Indirana semipalmata WILD14AMP503	Indirana brachytarsus WILD14AMP478	5.74
Indirana semipalmata WILD14AMP440	Indirana brachytarsus WILD14AMP478	5.74
Indirana semipalmata WILD15AMP610	Indirana brachytarsus WILD13AMP241	5.747
Indirana semipalmata WILD15AMP611	Indirana brachytarsus WILD13AMP241	5.747
Indirana semipalmata WILD14AMP419	Indirana brachytarsus WILD13AMP241	5.747
Indirana semipalmata WILD14AMP470	Indirana brachytarsus WILD13AMP241	5.747
Indirana semipalmata WILD14AMP471	Indirana brachytarsus WILD13AMP241	5.747
Indirana semipalmata WILD14AMP472	Indirana brachytarsus WILD13AMP241	5.747
Indirana semipalmata WILD14AMP473	Indirana brachytarsus WILD13AMP241	5.747
Indirana semipalmata WILD14AMP474	Indirana brachytarsus WILD13AMP241	5.747
Indirana semipalmata WILD14AMP503	Indirana brachytarsus WILD13AMP241	5.747
Indirana semipalmata WILD14AMP440	Indirana brachytarsus WILD13AMP241	5.747
Indirana tysoni CESF576	Indirana aff beddomii CESF663	5.969
Indirana sp2 CESF1690	Indirana aff beddomii CESF663	5.969
Indirana aff beddomii CESF663	Indirana sp2 CESF1529	5.969
Indirana aff beddomii CESF663	Indirana tysoni CESF543	5.969
Indirana tysoni CESF576	Indirana sarojamma BNHS5981	5.969
Indirana sp2 CESF1690	Indirana sarojamma BNHS5981	5.969
Indirana sp2 CESF1529	Indirana sarojamma BNHS5981	5.969
Indirana tysoni CESF543	Indirana sarojamma BNHS5981	5.969
Indirana aff beddomii CESF663	Indirana tysoni BNHS5979	5.969
Indirana sarojamma BNHS5981	Indirana tysoni BNHS5979	5.969
Indirana aff beddomii CESF663	Indirana tysoni WILD15AMP615	5.969
Indirana sarojamma BNHS5981	Indirana tysoni WILD15AMP615	5.969
Indirana aff beddomii CESF663	Indirana tysoni WILD16AMP650	5.969
Indirana sarojamma BNHS5981	Indirana tysoni WILD16AMP650	5.969
Indirana semipalmata WILD14AMP351	Indirana salelkari BNHS5931	5.999
Indirana semipalmata WILD14AMP416	Indirana salelkari BNHS5931	5.999
Indirana semipalmata WILD14AMP351	Indirana salelkari WILD551	5.999
Indirana semipalmata WILD14AMP416	Indirana salelkari WILD551	5.999
Indirana semipalmata WILD14AMP351	Indirana salelkari AGCZRL210	5.999
Indirana semipalmata WILD14AMP416	Indirana salelkari AGCZRL210	5.999
Walkerana sp4 CESF698	Walkerana sp6 CESF1606	6.001
Walkerana leptodactyla CESF772	Walkerana sp6 CESF1606	6.008
Indirana semipalmata WILD13AMP269	Indirana chiravasi BNHS5890	6.017
Indirana semipalmata WILD13AMP270	Indirana chiravasi BNHS5890	6.017
Indirana semipalmata WILD13AMP271	Indirana chiravasi BNHS5890	6.017
Indirana semipalmata WILD13AMP296	Indirana chiravasi BNHS5890	6.017
Indirana semipalmata WILD13AMP269	Indirana chiravasi WILD489	6.017
Indirana semipalmata WILD13AMP270	Indirana chiravasi WILD489	6.017
Indirana semipalmata WILD13AMP271	Indirana chiravasi WILD489	6.017
Indirana semipalmata WILD13AMP296	Indirana chiravasi WILD489	6.017
Indirana semipalmata WILD13AMP269	Indirana chiravasi WILD15AMP530	6.017
Indirana semipalmata WILD13AMP270	Indirana chiravasi WILD15AMP530	6.017
Indirana semipalmata WILD13AMP271	Indirana chiravasi WILD15AMP530	6.017
Indirana semipalmata WILD13AMP296	Indirana chiravasi WILD15AMP530	6.017
Indirana semipalmata WILD13AMP269	Indirana chiravasi WILD15AMP612	6.017
Indirana semipalmata WILD13AMP270	Indirana chiravasi WILD15AMP612	6.017
Indirana semipalmata WILD13AMP271	Indirana chiravasi WILD15AMP612	6.017
Indirana semipalmata WILD13AMP296	Indirana chiravasi WILD15AMP612	6.017
Indirana tysoni CESF576	Indirana yadera WILD13AMP338	6.017
Indirana tysoni CESF543	Indirana yadera WILD13AMP338	6.017
Indirana tysoni BNHS5979	Indirana yadera WILD13AMP338	6.017
Indirana tysoni WILD15AMP615	Indirana yadera WILD13AMP338	6.017
Indirana tysoni WILD16AMP650	Indirana yadera WILD13AMP338	6.017
Indirana tysoni CESF576	Indirana yadera BNHS5982	6.017
Indirana tysoni CESF543	Indirana yadera BNHS5982	6.017
Indirana tysoni BNHS5979	Indirana yadera BNHS5982	6.017
Indirana tysoni WILD15AMP615	Indirana yadera BNHS5982	6.017
Indirana tysoni WILD16AMP650	Indirana yadera BNHS5982	6.017
Indirana semipalmata WILD14AMP438	Indirana brachytarsus WILD13AMP234	6.031
Indirana semipalmata WILD13AMP269	Indirana brachytarsus WILD13AMP234	6.031
Indirana semipalmata WILD13AMP270	Indirana brachytarsus WILD13AMP234	6.031
Indirana semipalmata WILD13AMP271	Indirana brachytarsus WILD13AMP234	6.031
Indirana semipalmata WILD13AMP296	Indirana brachytarsus WILD13AMP234	6.031
Indirana semipalmata WILD14AMP354	Indirana brachytarsus WILD13AMP234	6.031
Indirana semipalmata WILD14AMP438	Indirana brachytarsus WILD13AMP301	6.031
Indirana semipalmata WILD13AMP269	Indirana brachytarsus WILD13AMP301	6.031
Indirana semipalmata WILD13AMP270	Indirana brachytarsus WILD13AMP301	6.031
Indirana semipalmata WILD13AMP271	Indirana brachytarsus WILD13AMP301	6.031
Indirana semipalmata WILD13AMP296	Indirana brachytarsus WILD13AMP301	6.031
Indirana semipalmata WILD14AMP354	Indirana brachytarsus WILD13AMP301	6.031
Indirana semipalmata WILD14AMP438	Indirana brachytarsus WILD15AMP609	6.031
Indirana semipalmata WILD13AMP269	Indirana brachytarsus WILD15AMP609	6.031
Indirana semipalmata WILD13AMP270	Indirana brachytarsus WILD15AMP609	6.031
Indirana semipalmata WILD13AMP271	Indirana brachytarsus WILD15AMP609	6.031
Indirana semipalmata WILD13AMP296	Indirana brachytarsus WILD15AMP609	6.031
Indirana semipalmata WILD14AMP354	Indirana brachytarsus WILD15AMP609	6.031
Indirana semipalmata WILD14AMP438	Indirana brachytarsus WILD13AMP247	6.031
Indirana semipalmata WILD13AMP269	Indirana brachytarsus WILD13AMP247	6.031
Indirana semipalmata WILD13AMP270	Indirana brachytarsus WILD13AMP247	6.031
Indirana semipalmata WILD13AMP271	Indirana brachytarsus WILD13AMP247	6.031
Indirana semipalmata WILD13AMP296	Indirana brachytarsus WILD13AMP247	6.031
Indirana semipalmata WILD14AMP354	Indirana brachytarsus WILD13AMP247	6.031
Indirana semipalmata WILD14AMP438	Indirana brachytarsus WILD13AMP293	6.031
Indirana semipalmata WILD13AMP269	Indirana brachytarsus WILD13AMP293	6.031
Indirana semipalmata WILD13AMP270	Indirana brachytarsus WILD13AMP293	6.031
Indirana semipalmata WILD13AMP271	Indirana brachytarsus WILD13AMP293	6.031
Indirana semipalmata WILD13AMP296	Indirana brachytarsus WILD13AMP293	6.031
Indirana semipalmata WILD14AMP354	Indirana brachytarsus WILD13AMP293	6.031
Indirana semipalmata WILD14AMP351	Indirana brachytarsus WILD13AMP234	6.038
Indirana semipalmata WILD14AMP351	Indirana brachytarsus WILD13AMP301	6.038
Indirana semipalmata WILD14AMP351	Indirana brachytarsus WILD15AMP609	6.038
Indirana semipalmata WILD14AMP351	Indirana brachytarsus WILD13AMP247	6.038
Indirana semipalmata WILD14AMP351	Indirana brachytarsus WILD13AMP293	6.038
Indirana semipalmata WILD15AMP610	Indirana brachytarsus WILD14AMP442	6.038
Indirana semipalmata WILD15AMP611	Indirana brachytarsus WILD14AMP442	6.038
Indirana semipalmata WILD14AMP419	Indirana brachytarsus WILD14AMP442	6.038
Indirana semipalmata WILD14AMP470	Indirana brachytarsus WILD14AMP442	6.038
Indirana semipalmata WILD14AMP471	Indirana brachytarsus WILD14AMP442	6.038
Indirana semipalmata WILD14AMP472	Indirana brachytarsus WILD14AMP442	6.038
Indirana semipalmata WILD14AMP473	Indirana brachytarsus WILD14AMP442	6.038
Indirana semipalmata WILD14AMP474	Indirana brachytarsus WILD14AMP442	6.038
Indirana semipalmata WILD14AMP503	Indirana brachytarsus WILD14AMP442	6.038
Indirana semipalmata WILD14AMP440	Indirana brachytarsus WILD14AMP442	6.038
Indirana semipalmata WILD14AMP416	Indirana brachytarsus WILD13AMP234	6.062
Indirana semipalmata WILD14AMP416	Indirana brachytarsus WILD13AMP301	6.062
Indirana semipalmata WILD14AMP416	Indirana brachytarsus WILD15AMP609	6.062
Indirana semipalmata WILD14AMP416	Indirana brachytarsus WILD13AMP247	6.062
Indirana semipalmata WILD14AMP416	Indirana brachytarsus WILD13AMP293	6.062
Indirana tysoni CESF576	Indirana gundia WILD500	6.249
Indirana tysoni CESF543	Indirana gundia WILD500	6.249
Indirana gundia WILD500	Indirana tysoni BNHS5979	6.249
Indirana gundia WILD500	Indirana tysoni WILD15AMP615	6.249
Indirana gundia WILD500	Indirana tysoni WILD16AMP650	6.249
Indirana aff beddomii CESF663	Indirana sp2 CESF1603	6.275
Indirana sp2 CESF1603	Indirana sarojamma BNHS5981	6.275
Indirana brachytarsus WILD13AMP234	Indirana sp2 CESF1693	6.294
Indirana brachytarsus WILD13AMP301	Indirana sp2 CESF1693	6.294
Indirana brachytarsus WILD14AMP358	Indirana sp2 CESF1693	6.294
Indirana brachytarsus WILD14AMP437	Indirana sp2 CESF1693	6.294
Indirana brachytarsus WILD14AMP477	Indirana sp2 CESF1693	6.294
Indirana brachytarsus WILD15AMP609	Indirana sp2 CESF1693	6.294
Indirana brachytarsus WILD13AMP247	Indirana sp2 CESF1693	6.294
Indirana brachytarsus WILD13AMP293	Indirana sp2 CESF1693	6.294
Indirana brachytarsus WILD14AMP359	Indirana sp2 CESF1693	6.294
Indirana beddomii WILD14AMP420	Indirana brachytarsus WILD13AMP234	6.302
Indirana beddomii WILD14AMP421	Indirana brachytarsus WILD13AMP234	6.302
Indirana beddomii WILD14AMP420	Indirana brachytarsus WILD13AMP301	6.302
Indirana beddomii WILD14AMP421	Indirana brachytarsus WILD13AMP301	6.302
Indirana beddomii WILD14AMP420	Indirana brachytarsus WILD14AMP358	6.302
Indirana beddomii WILD14AMP421	Indirana brachytarsus WILD14AMP358	6.302
Indirana beddomii WILD14AMP420	Indirana brachytarsus WILD14AMP437	6.302
Indirana beddomii WILD14AMP421	Indirana brachytarsus WILD14AMP437	6.302
Indirana beddomii WILD14AMP420	Indirana brachytarsus WILD14AMP477	6.302
Indirana beddomii WILD14AMP421	Indirana brachytarsus WILD14AMP477	6.302
Indirana beddomii WILD14AMP420	Indirana brachytarsus WILD15AMP609	6.302
Indirana beddomii WILD14AMP421	Indirana brachytarsus WILD15AMP609	6.302
Indirana beddomii WILD14AMP420	Indirana brachytarsus WILD13AMP247	6.302
Indirana beddomii WILD14AMP421	Indirana brachytarsus WILD13AMP247	6.302
Indirana beddomii WILD14AMP420	Indirana brachytarsus WILD13AMP293	6.302
Indirana beddomii WILD14AMP421	Indirana brachytarsus WILD13AMP293	6.302
Indirana beddomii WILD14AMP420	Indirana brachytarsus WILD14AMP359	6.302
Indirana beddomii WILD14AMP421	Indirana brachytarsus WILD14AMP359	6.302
Indirana beddomii WILD14AMP420	Indirana brachytarsus CESF1797	6.302
Indirana beddomii WILD14AMP421	Indirana brachytarsus CESF1797	6.302
Indirana aff beddomii CESF663	Indirana aff semipalmata3 CESF2043	6.307
Indirana aff semipalmata3 CESF2043	Indirana sarojamma BNHS5981	6.307
Indirana brachytarsus WILD13AMP234	Indirana sp2 CESF1603	6.314
Indirana brachytarsus WILD13AMP301	Indirana sp2 CESF1603	6.314
Indirana brachytarsus WILD15AMP609	Indirana sp2 CESF1603	6.314
Indirana brachytarsus WILD13AMP247	Indirana sp2 CESF1603	6.314
Indirana brachytarsus WILD13AMP293	Indirana sp2 CESF1603	6.314
Indirana beddomii WILD14AMP409	Indirana brachytarsus WILD13AMP234	6.321
Indirana beddomii WILD14AMP413	Indirana brachytarsus WILD13AMP234	6.321
Indirana beddomii WILD14AMP409	Indirana brachytarsus WILD13AMP301	6.321
Indirana beddomii WILD14AMP413	Indirana brachytarsus WILD13AMP301	6.321
Indirana beddomii WILD14AMP409	Indirana brachytarsus WILD15AMP609	6.321
Indirana beddomii WILD14AMP413	Indirana brachytarsus WILD15AMP609	6.321
Indirana beddomii WILD14AMP409	Indirana brachytarsus WILD13AMP247	6.321
Indirana beddomii WILD14AMP413	Indirana brachytarsus WILD13AMP247	6.321
Indirana beddomii WILD14AMP409	Indirana brachytarsus WILD13AMP293	6.321
Indirana beddomii WILD14AMP413	Indirana brachytarsus WILD13AMP293	6.321
Indirana tysoni CESF576	Indirana beddomii CESF1708	6.326
Indirana tysoni CESF543	Indirana beddomii CESF1708	6.326
Indirana beddomii WILD14AMP411	Indirana duboisi WILD15AMP630	6.326
Indirana beddomii WILD14AMP414	Indirana duboisi WILD15AMP630	6.326
Indirana beddomii WILD13AMP138	Indirana duboisi WILD15AMP630	6.326
Indirana beddomii WILD14AMP411	Indirana duboisi WILD15AMP631	6.326
Indirana beddomii WILD14AMP414	Indirana duboisi WILD15AMP631	6.326
Indirana beddomii WILD13AMP138	Indirana duboisi WILD15AMP631	6.326
Indirana beddomii CESF1708	Indirana tysoni BNHS5979	6.326
Indirana beddomii CESF1708	Indirana tysoni WILD15AMP615	6.326
Indirana beddomii CESF1708	Indirana tysoni WILD16AMP650	6.326
Indirana semipalmata WILD13AMP269	Indirana salelkari BNHS5931	6.338
Indirana semipalmata WILD13AMP270	Indirana salelkari BNHS5931	6.338
Indirana semipalmata WILD13AMP271	Indirana salelkari BNHS5931	6.338
Indirana semipalmata WILD13AMP296	Indirana salelkari BNHS5931	6.338
Indirana semipalmata WILD13AMP269	Indirana salelkari WILD551	6.338
Indirana semipalmata WILD13AMP270	Indirana salelkari WILD551	6.338
Indirana semipalmata WILD13AMP271	Indirana salelkari WILD551	6.338
Indirana semipalmata WILD13AMP296	Indirana salelkari WILD551	6.338
Indirana semipalmata WILD13AMP269	Indirana salelkari AGCZRL210	6.338
Indirana semipalmata WILD13AMP270	Indirana salelkari AGCZRL210	6.338
Indirana semipalmata WILD13AMP271	Indirana salelkari AGCZRL210	6.338
Indirana semipalmata WILD13AMP296	Indirana salelkari AGCZRL210	6.338
Indirana semipalmata WILD13AMP269	Indirana brachytarsus WILD14AMP358	6.341
Indirana semipalmata WILD13AMP270	Indirana brachytarsus WILD14AMP358	6.341
Indirana semipalmata WILD13AMP271	Indirana brachytarsus WILD14AMP358	6.341
Indirana semipalmata WILD13AMP296	Indirana brachytarsus WILD14AMP358	6.341
Indirana semipalmata WILD13AMP269	Indirana brachytarsus WILD14AMP437	6.341
Indirana semipalmata WILD13AMP270	Indirana brachytarsus WILD14AMP437	6.341
Indirana semipalmata WILD13AMP271	Indirana brachytarsus WILD14AMP437	6.341
Indirana semipalmata WILD13AMP296	Indirana brachytarsus WILD14AMP437	6.341
Indirana semipalmata WILD13AMP269	Indirana brachytarsus WILD14AMP477	6.341
Indirana semipalmata WILD13AMP270	Indirana brachytarsus WILD14AMP477	6.341
Indirana semipalmata WILD13AMP271	Indirana brachytarsus WILD14AMP477	6.341
Indirana semipalmata WILD13AMP296	Indirana brachytarsus WILD14AMP477	6.341
Indirana semipalmata WILD14AMP438	Indirana brachytarsus WILD13AMP285	6.341
Indirana semipalmata WILD13AMP269	Indirana brachytarsus WILD13AMP285	6.341
Indirana semipalmata WILD13AMP270	Indirana brachytarsus WILD13AMP285	6.341
Indirana semipalmata WILD13AMP271	Indirana brachytarsus WILD13AMP285	6.341
Indirana semipalmata WILD13AMP296	Indirana brachytarsus WILD13AMP285	6.341
Indirana semipalmata WILD14AMP354	Indirana brachytarsus WILD13AMP285	6.341
Indirana semipalmata WILD13AMP269	Indirana brachytarsus WILD14AMP359	6.341
Indirana semipalmata WILD13AMP270	Indirana brachytarsus WILD14AMP359	6.341
Indirana semipalmata WILD13AMP271	Indirana brachytarsus WILD14AMP359	6.341
Indirana semipalmata WILD13AMP296	Indirana brachytarsus WILD14AMP359	6.341
Indirana beddomii WILD14AMP413	Indirana beddomii CESF459	6.346
Indirana beddomii WILD14AMP413	Indirana yadera WILD14AMP479	6.346
Indirana semipalmata WILD14AMP351	Indirana brachytarsus WILD14AMP358	6.348
Indirana semipalmata WILD14AMP351	Indirana brachytarsus WILD14AMP437	6.348
Indirana semipalmata WILD14AMP351	Indirana brachytarsus WILD14AMP477	6.348
Indirana semipalmata WILD14AMP351	Indirana brachytarsus WILD13AMP285	6.348
Indirana semipalmata WILD14AMP351	Indirana brachytarsus WILD14AMP359	6.348
Indirana semipalmata WILD14AMP438	Indirana brachytarsus WILD14AMP475	6.353
Indirana semipalmata WILD13AMP269	Indirana brachytarsus WILD14AMP475	6.353
Indirana semipalmata WILD13AMP270	Indirana brachytarsus WILD14AMP475	6.353
Indirana semipalmata WILD13AMP271	Indirana brachytarsus WILD14AMP475	6.353
Indirana semipalmata WILD13AMP296	Indirana brachytarsus WILD14AMP475	6.353
Indirana semipalmata WILD14AMP354	Indirana brachytarsus WILD14AMP475	6.353
Indirana semipalmata WILD14AMP438	Indirana brachytarsus WILD14AMP478	6.353
Indirana semipalmata WILD13AMP269	Indirana brachytarsus WILD14AMP478	6.353
Indirana semipalmata WILD13AMP270	Indirana brachytarsus WILD14AMP478	6.353
Indirana semipalmata WILD13AMP271	Indirana brachytarsus WILD14AMP478	6.353
Indirana semipalmata WILD13AMP296	Indirana brachytarsus WILD14AMP478	6.353
Indirana semipalmata WILD14AMP354	Indirana brachytarsus WILD14AMP478	6.353
Indirana semipalmata WILD14AMP351	Indirana brachytarsus WILD14AMP475	6.361
Indirana semipalmata WILD14AMP351	Indirana brachytarsus WILD14AMP478	6.361
Indirana semipalmata WILD14AMP438	Indirana brachytarsus WILD13AMP241	6.361
Indirana semipalmata WILD13AMP269	Indirana brachytarsus WILD13AMP241	6.361
Indirana semipalmata WILD13AMP270	Indirana brachytarsus WILD13AMP241	6.361
Indirana semipalmata WILD13AMP271	Indirana brachytarsus WILD13AMP241	6.361
Indirana semipalmata WILD13AMP296	Indirana brachytarsus WILD13AMP241	6.361
Indirana semipalmata WILD14AMP354	Indirana brachytarsus WILD13AMP241	6.361
Indirana semipalmata WILD14AMP351	Indirana brachytarsus WILD13AMP241	6.368
Indirana semipalmata WILD14AMP416	Indirana brachytarsus WILD14AMP358	6.373
Indirana semipalmata WILD14AMP416	Indirana brachytarsus WILD14AMP437	6.373
Indirana semipalmata WILD14AMP416	Indirana brachytarsus WILD14AMP477	6.373
Indirana semipalmata WILD14AMP416	Indirana brachytarsus WILD13AMP285	6.373
Indirana semipalmata WILD14AMP416	Indirana brachytarsus WILD14AMP359	6.373
Indirana semipalmata WILD14AMP416	Indirana brachytarsus WILD14AMP475	6.386
Indirana semipalmata WILD14AMP416	Indirana brachytarsus WILD14AMP478	6.386
Indirana semipalmata WILD14AMP416	Indirana brachytarsus WILD13AMP241	6.393
Indirana tysoni CESF576	Indirana gundia WILD499	6.554
Indirana tysoni CESF543	Indirana gundia WILD499	6.554
Indirana tysoni CESF576	Indirana gundia WILD13AMP210	6.554
Indirana tysoni CESF543	Indirana gundia WILD13AMP210	6.554
Indirana tysoni CESF576	Indirana gundia WILD13AMP211	6.554
Indirana tysoni CESF543	Indirana gundia WILD13AMP211	6.554
Indirana tysoni CESF576	Indirana gundia WILD13AMP136	6.554
Indirana tysoni CESF543	Indirana gundia WILD13AMP136	6.554
Indirana tysoni CESF576	Indirana gundia WILD15AMP614	6.554
Indirana tysoni CESF543	Indirana gundia WILD15AMP614	6.554
Indirana tysoni CESF576	Indirana gundia WILD15AMP616	6.554
Indirana tysoni CESF543	Indirana gundia WILD15AMP616	6.554
Indirana tysoni CESF576	Indirana gundia WILD15AMP618	6.554
Indirana tysoni CESF543	Indirana gundia WILD15AMP618	6.554
Indirana tysoni CESF576	Indirana gundia WILD16AMP649	6.554
Indirana tysoni CESF543	Indirana gundia WILD16AMP649	6.554
Indirana gundia WILD499	Indirana tysoni BNHS5979	6.554
Indirana gundia WILD13AMP210	Indirana tysoni BNHS5979	6.554
Indirana gundia WILD13AMP211	Indirana tysoni BNHS5979	6.554
Indirana gundia WILD13AMP136	Indirana tysoni BNHS5979	6.554
Indirana gundia WILD15AMP614	Indirana tysoni BNHS5979	6.554
Indirana gundia WILD15AMP616	Indirana tysoni BNHS5979	6.554
Indirana gundia WILD15AMP618	Indirana tysoni BNHS5979	6.554
Indirana gundia WILD16AMP649	Indirana tysoni BNHS5979	6.554
Indirana gundia WILD499	Indirana tysoni WILD15AMP615	6.554
Indirana gundia WILD13AMP210	Indirana tysoni WILD15AMP615	6.554
Indirana gundia WILD13AMP211	Indirana tysoni WILD15AMP615	6.554
Indirana gundia WILD13AMP136	Indirana tysoni WILD15AMP615	6.554
Indirana gundia WILD15AMP614	Indirana tysoni WILD15AMP615	6.554
Indirana gundia WILD15AMP616	Indirana tysoni WILD15AMP615	6.554
Indirana gundia WILD15AMP618	Indirana tysoni WILD15AMP615	6.554
Indirana gundia WILD16AMP649	Indirana tysoni WILD15AMP615	6.554
Indirana gundia WILD499	Indirana tysoni WILD16AMP650	6.554
Indirana gundia WILD13AMP210	Indirana tysoni WILD16AMP650	6.554
Indirana gundia WILD13AMP211	Indirana tysoni WILD16AMP650	6.554
Indirana gundia WILD13AMP136	Indirana tysoni WILD16AMP650	6.554
Indirana gundia WILD15AMP614	Indirana tysoni WILD16AMP650	6.554
Indirana gundia WILD15AMP616	Indirana tysoni WILD16AMP650	6.554
Indirana gundia WILD15AMP618	Indirana tysoni WILD16AMP650	6.554
Indirana gundia WILD16AMP649	Indirana tysoni WILD16AMP650	6.554
Walkerana phrynoderma CESF720	Walkerana sp5 CESF1554	6.597
Indirana beddomii WILD14AMP409	Indirana aff beddomii CESF663	6.603
Indirana brachytarsus WILD13AMP285	Indirana sp2 CESF1693	6.603
Indirana brachytarsus WILD14AMP442	Indirana sp2 CESF1693	6.603
Indirana beddomii WILD14AMP409	Indirana sarojamma BNHS5981	6.603
Indirana beddomii WILD14AMP420	Indirana brachytarsus WILD13AMP285	6.61
Indirana beddomii WILD14AMP421	Indirana brachytarsus WILD13AMP285	6.61
Indirana beddomii WILD14AMP420	Indirana brachytarsus WILD14AMP442	6.61
Indirana beddomii WILD14AMP421	Indirana brachytarsus WILD14AMP442	6.61
Indirana beddomii WILD14AMP420	Indirana brachytarsus CESF766	6.61
Indirana beddomii WILD14AMP421	Indirana brachytarsus CESF766	6.61
Indirana beddomii WILD14AMP420	Indirana brachytarsus CESF640	6.61
Indirana beddomii WILD14AMP421	Indirana brachytarsus CESF640	6.61
Indirana brachytarsus WILD14AMP475	Indirana sp2 CESF1693	6.615
Indirana brachytarsus WILD14AMP478	Indirana sp2 CESF1693	6.615
Indirana beddomii WILD14AMP420	Indirana brachytarsus WILD14AMP475	6.623
Indirana beddomii WILD14AMP421	Indirana brachytarsus WILD14AMP475	6.623
Indirana beddomii WILD14AMP420	Indirana brachytarsus WILD14AMP478	6.623
Indirana beddomii WILD14AMP421	Indirana brachytarsus WILD14AMP478	6.623
Indirana brachytarsus WILD13AMP234	Indirana sp2 CESF1690	6.623
Indirana brachytarsus WILD13AMP301	Indirana sp2 CESF1690	6.623
Indirana brachytarsus WILD15AMP609	Indirana sp2 CESF1690	6.623
Indirana brachytarsus WILD13AMP247	Indirana sp2 CESF1690	6.623
Indirana brachytarsus WILD13AMP293	Indirana sp2 CESF1690	6.623
Indirana brachytarsus WILD13AMP234	Indirana sp2 CESF1529	6.623
Indirana brachytarsus WILD13AMP301	Indirana sp2 CESF1529	6.623
Indirana brachytarsus WILD15AMP609	Indirana sp2 CESF1529	6.623
Indirana brachytarsus WILD13AMP247	Indirana sp2 CESF1529	6.623
Indirana brachytarsus WILD13AMP293	Indirana sp2 CESF1529	6.623
Indirana brachytarsus WILD13AMP241	Indirana sp2 CESF1693	6.623
Indirana brachytarsus WILD14AMP358	Indirana sp2 CESF1603	6.623
Indirana brachytarsus WILD14AMP437	Indirana sp2 CESF1603	6.623
Indirana brachytarsus WILD14AMP477	Indirana sp2 CESF1603	6.623
Indirana brachytarsus WILD13AMP285	Indirana sp2 CESF1603	6.623
Indirana brachytarsus WILD14AMP359	Indirana sp2 CESF1603	6.623
Indirana aff beddomii CESF663	Indirana gundia WILD499	6.628
Indirana aff beddomii CESF663	Indirana gundia WILD13AMP210	6.628
Indirana aff beddomii CESF663	Indirana gundia WILD13AMP211	6.628
Indirana aff beddomii CESF663	Indirana gundia WILD13AMP136	6.628
Indirana aff beddomii CESF663	Indirana gundia WILD15AMP614	6.628
Indirana aff beddomii CESF663	Indirana gundia WILD15AMP616	6.628
Indirana aff beddomii CESF663	Indirana gundia WILD15AMP618	6.628
Indirana aff beddomii CESF663	Indirana gundia WILD16AMP649	6.628
Indirana sp2 CESF1603	Indirana duboisi WILD15AMP630	6.628
Indirana sp2 CESF1603	Indirana duboisi WILD15AMP631	6.628
Indirana gundia WILD499	Indirana sarojamma BNHS5981	6.628
Indirana gundia WILD13AMP210	Indirana sarojamma BNHS5981	6.628
Indirana gundia WILD13AMP211	Indirana sarojamma BNHS5981	6.628
Indirana gundia WILD13AMP136	Indirana sarojamma BNHS5981	6.628
Indirana gundia WILD15AMP614	Indirana sarojamma BNHS5981	6.628
Indirana gundia WILD15AMP616	Indirana sarojamma BNHS5981	6.628
Indirana gundia WILD15AMP618	Indirana sarojamma BNHS5981	6.628
Indirana gundia WILD16AMP649	Indirana sarojamma BNHS5981	6.628
Indirana beddomii WILD14AMP411	Indirana brachytarsus WILD13AMP234	6.631
Indirana beddomii WILD14AMP414	Indirana brachytarsus WILD13AMP234	6.631
Indirana beddomii WILD13AMP138	Indirana brachytarsus WILD13AMP234	6.631
Indirana beddomii WILD14AMP411	Indirana brachytarsus WILD13AMP301	6.631
Indirana beddomii WILD14AMP414	Indirana brachytarsus WILD13AMP301	6.631
Indirana beddomii WILD13AMP138	Indirana brachytarsus WILD13AMP301	6.631
Indirana beddomii WILD14AMP409	Indirana brachytarsus WILD14AMP358	6.631
Indirana beddomii WILD14AMP413	Indirana brachytarsus WILD14AMP358	6.631
Indirana beddomii WILD14AMP409	Indirana brachytarsus WILD14AMP437	6.631
Indirana beddomii WILD14AMP413	Indirana brachytarsus WILD14AMP437	6.631
Indirana beddomii WILD14AMP409	Indirana brachytarsus WILD14AMP477	6.631
Indirana beddomii WILD14AMP413	Indirana brachytarsus WILD14AMP477	6.631
Indirana beddomii WILD14AMP411	Indirana brachytarsus WILD15AMP609	6.631
Indirana beddomii WILD14AMP414	Indirana brachytarsus WILD15AMP609	6.631
Indirana beddomii WILD13AMP138	Indirana brachytarsus WILD15AMP609	6.631
Indirana beddomii WILD14AMP420	Indirana brachytarsus WILD13AMP241	6.631
Indirana beddomii WILD14AMP421	Indirana brachytarsus WILD13AMP241	6.631
Indirana beddomii WILD14AMP411	Indirana brachytarsus WILD13AMP247	6.631
Indirana beddomii WILD14AMP414	Indirana brachytarsus WILD13AMP247	6.631
Indirana beddomii WILD13AMP138	Indirana brachytarsus WILD13AMP247	6.631
Indirana beddomii WILD14AMP409	Indirana brachytarsus WILD13AMP285	6.631
Indirana beddomii WILD14AMP413	Indirana brachytarsus WILD13AMP285	6.631
Indirana beddomii WILD14AMP411	Indirana brachytarsus WILD13AMP293	6.631
Indirana beddomii WILD14AMP414	Indirana brachytarsus WILD13AMP293	6.631
Indirana beddomii WILD13AMP138	Indirana brachytarsus WILD13AMP293	6.631
Indirana beddomii WILD14AMP409	Indirana brachytarsus WILD14AMP359	6.631
Indirana beddomii WILD14AMP413	Indirana brachytarsus WILD14AMP359	6.631
Indirana beddomii WILD14AMP409	Indirana brachytarsus CESF766	6.631
Indirana beddomii WILD14AMP413	Indirana brachytarsus CESF766	6.631
Indirana beddomii WILD14AMP409	Indirana brachytarsus CESF1797	6.631
Indirana beddomii WILD14AMP413	Indirana brachytarsus CESF1797	6.631
Indirana brachytarsus CESF1797	Indirana sp2 CESF1693	6.631
Indirana beddomii WILD14AMP409	Indirana brachytarsus CESF640	6.631
Indirana beddomii WILD14AMP413	Indirana brachytarsus CESF640	6.631
Indirana beddomii WILD14AMP411	Indirana aff semipalmata4 CESF2336	6.636
Indirana beddomii WILD14AMP414	Indirana aff semipalmata4 CESF2336	6.636
Indirana beddomii WILD13AMP138	Indirana aff semipalmata4 CESF2336	6.636
Indirana sp2 CESF1690	Indirana beddomii CESF459	6.636
Indirana beddomii CESF459	Indirana sp2 CESF1529	6.636
Indirana brachytarsus WILD14AMP475	Indirana sp2 CESF1603	6.636
Indirana brachytarsus WILD14AMP478	Indirana sp2 CESF1603	6.636
Indirana semipalmata WILD14AMP438	Indirana chiravasi BNHS5890	6.636
Indirana semipalmata WILD14AMP354	Indirana chiravasi BNHS5890	6.636
Indirana semipalmata WILD14AMP438	Indirana chiravasi WILD489	6.636
Indirana semipalmata WILD14AMP354	Indirana chiravasi WILD489	6.636
Indirana semipalmata WILD14AMP438	Indirana chiravasi WILD15AMP530	6.636
Indirana semipalmata WILD14AMP354	Indirana chiravasi WILD15AMP530	6.636
Indirana semipalmata WILD14AMP438	Indirana chiravasi WILD15AMP612	6.636
Indirana semipalmata WILD14AMP354	Indirana chiravasi WILD15AMP612	6.636
Indirana beddomii WILD14AMP409	Indirana duboisi WILD15AMP630	6.636
Indirana beddomii WILD14AMP413	Indirana duboisi WILD15AMP630	6.636
Indirana beddomii WILD14AMP409	Indirana duboisi WILD15AMP631	6.636
Indirana beddomii WILD14AMP413	Indirana duboisi WILD15AMP631	6.636
Indirana sp2 CESF1690	Indirana yadera WILD14AMP479	6.636
Indirana sp2 CESF1529	Indirana yadera WILD14AMP479	6.636
Indirana beddomii WILD14AMP409	Indirana brachytarsus WILD14AMP475	6.644
Indirana beddomii WILD14AMP413	Indirana brachytarsus WILD14AMP475	6.644
Indirana beddomii WILD14AMP409	Indirana brachytarsus WILD14AMP478	6.644
Indirana beddomii WILD14AMP413	Indirana brachytarsus WILD14AMP478	6.644
Indirana brachytarsus WILD13AMP241	Indirana sp2 CESF1603	6.644
Indirana brachytarsus WILD13AMP234	Indirana gundia WILD500	6.644
Indirana brachytarsus WILD13AMP301	Indirana gundia WILD500	6.644
Indirana brachytarsus WILD15AMP609	Indirana gundia WILD500	6.644
Indirana brachytarsus WILD13AMP247	Indirana gundia WILD500	6.644
Indirana brachytarsus WILD13AMP293	Indirana gundia WILD500	6.644
Indirana semipalmata WILD14AMP438	Indirana brachytarsus WILD14AMP358	6.651
Indirana semipalmata WILD14AMP354	Indirana brachytarsus WILD14AMP358	6.651
Indirana semipalmata WILD14AMP438	Indirana brachytarsus WILD14AMP437	6.651
Indirana semipalmata WILD14AMP354	Indirana brachytarsus WILD14AMP437	6.651
Indirana semipalmata WILD14AMP438	Indirana brachytarsus WILD14AMP477	6.651
Indirana semipalmata WILD14AMP354	Indirana brachytarsus WILD14AMP477	6.651
Indirana beddomii WILD14AMP409	Indirana brachytarsus WILD13AMP241	6.651
Indirana beddomii WILD14AMP413	Indirana brachytarsus WILD13AMP241	6.651
Indirana semipalmata WILD14AMP438	Indirana brachytarsus WILD14AMP359	6.651
Indirana semipalmata WILD14AMP354	Indirana brachytarsus WILD14AMP359	6.651
Indirana semipalmata WILD13AMP269	Indirana brachytarsus WILD14AMP442	6.651
Indirana semipalmata WILD13AMP270	Indirana brachytarsus WILD14AMP442	6.651
Indirana semipalmata WILD13AMP271	Indirana brachytarsus WILD14AMP442	6.651
Indirana semipalmata WILD13AMP296	Indirana brachytarsus WILD14AMP442	6.651
Indirana beddomii WILD14AMP411	Indirana beddomii CESF459	6.657
Indirana beddomii WILD14AMP414	Indirana beddomii CESF459	6.657
Indirana beddomii WILD13AMP138	Indirana beddomii CESF459	6.657
Indirana beddomii CESF459	Indirana sp2 CESF1693	6.657
Indirana beddomii WILD14AMP413	Indirana yadera WILD13AMP338	6.657
Indirana beddomii WILD14AMP413	Indirana yadera BNHS5982	6.657
Indirana beddomii WILD14AMP411	Indirana yadera WILD14AMP479	6.657
Indirana beddomii WILD14AMP414	Indirana yadera WILD14AMP479	6.657
Indirana beddomii WILD13AMP138	Indirana yadera WILD14AMP479	6.657
Indirana sp2 CESF1693	Indirana yadera WILD14AMP479	6.657
Indirana semipalmata WILD14AMP351	Indirana brachytarsus WILD14AMP442	6.659
Indirana semipalmata WILD14AMP416	Indirana brachytarsus WILD14AMP442	6.685
Indirana tysoni CESF576	Indirana aff semipalmata3 CESF2043	6.874
Indirana aff semipalmata3 CESF2043	Indirana tysoni CESF543	6.874
Indirana tysoni CESF576	Indirana gundia WILD13AMP139	6.874
Indirana tysoni CESF543	Indirana gundia WILD13AMP139	6.874
Indirana aff semipalmata3 CESF2043	Indirana tysoni BNHS5979	6.874
Indirana gundia WILD13AMP139	Indirana tysoni BNHS5979	6.874
Indirana aff semipalmata3 CESF2043	Indirana tysoni WILD15AMP615	6.874
Indirana gundia WILD13AMP139	Indirana tysoni WILD15AMP615	6.874
Indirana aff semipalmata3 CESF2043	Indirana tysoni WILD16AMP650	6.874
Indirana gundia WILD13AMP139	Indirana tysoni WILD16AMP650	6.874
Indirana semipalmata WILD15AMP610	Indirana tysoni CESF576	6.903
Indirana semipalmata WILD15AMP611	Indirana tysoni CESF576	6.903
Indirana semipalmata WILD14AMP419	Indirana tysoni CESF576	6.903
Indirana semipalmata WILD14AMP470	Indirana tysoni CESF576	6.903
Indirana semipalmata WILD14AMP471	Indirana tysoni CESF576	6.903
Indirana semipalmata WILD14AMP472	Indirana tysoni CESF576	6.903
Indirana semipalmata WILD14AMP473	Indirana tysoni CESF576	6.903
Indirana semipalmata WILD14AMP474	Indirana tysoni CESF576	6.903
Indirana semipalmata WILD14AMP503	Indirana tysoni CESF576	6.903
Indirana semipalmata WILD14AMP440	Indirana tysoni CESF576	6.903
Indirana semipalmata WILD15AMP610	Indirana tysoni CESF543	6.903
Indirana semipalmata WILD15AMP611	Indirana tysoni CESF543	6.903
Indirana semipalmata WILD14AMP419	Indirana tysoni CESF543	6.903
Indirana semipalmata WILD14AMP470	Indirana tysoni CESF543	6.903
Indirana semipalmata WILD14AMP471	Indirana tysoni CESF543	6.903
Indirana semipalmata WILD14AMP472	Indirana tysoni CESF543	6.903
Indirana semipalmata WILD14AMP473	Indirana tysoni CESF543	6.903
Indirana semipalmata WILD14AMP474	Indirana tysoni CESF543	6.903
Indirana semipalmata WILD14AMP503	Indirana tysoni CESF543	6.903
Indirana semipalmata WILD14AMP440	Indirana tysoni CESF543	6.903
Indirana semipalmata WILD15AMP610	Indirana tysoni BNHS5979	6.903
Indirana semipalmata WILD15AMP611	Indirana tysoni BNHS5979	6.903
Indirana semipalmata WILD14AMP419	Indirana tysoni BNHS5979	6.903
Indirana semipalmata WILD14AMP470	Indirana tysoni BNHS5979	6.903
Indirana semipalmata WILD14AMP471	Indirana tysoni BNHS5979	6.903
Indirana semipalmata WILD14AMP472	Indirana tysoni BNHS5979	6.903
Indirana semipalmata WILD14AMP473	Indirana tysoni BNHS5979	6.903
Indirana semipalmata WILD14AMP474	Indirana tysoni BNHS5979	6.903
Indirana semipalmata WILD14AMP503	Indirana tysoni BNHS5979	6.903
Indirana semipalmata WILD14AMP440	Indirana tysoni BNHS5979	6.903
Indirana semipalmata WILD15AMP610	Indirana tysoni WILD15AMP615	6.903
Indirana semipalmata WILD15AMP611	Indirana tysoni WILD15AMP615	6.903
Indirana semipalmata WILD14AMP419	Indirana tysoni WILD15AMP615	6.903
Indirana semipalmata WILD14AMP470	Indirana tysoni WILD15AMP615	6.903
Indirana semipalmata WILD14AMP471	Indirana tysoni WILD15AMP615	6.903
Indirana semipalmata WILD14AMP472	Indirana tysoni WILD15AMP615	6.903
Indirana semipalmata WILD14AMP473	Indirana tysoni WILD15AMP615	6.903
Indirana semipalmata WILD14AMP474	Indirana tysoni WILD15AMP615	6.903
Indirana semipalmata WILD14AMP503	Indirana tysoni WILD15AMP615	6.903
Indirana semipalmata WILD14AMP440	Indirana tysoni WILD15AMP615	6.903
Indirana semipalmata WILD15AMP610	Indirana tysoni WILD16AMP650	6.903
Indirana semipalmata WILD15AMP611	Indirana tysoni WILD16AMP650	6.903
Indirana semipalmata WILD14AMP419	Indirana tysoni WILD16AMP650	6.903
Indirana semipalmata WILD14AMP470	Indirana tysoni WILD16AMP650	6.903
Indirana semipalmata WILD14AMP471	Indirana tysoni WILD16AMP650	6.903
Indirana semipalmata WILD14AMP472	Indirana tysoni WILD16AMP650	6.903
Indirana semipalmata WILD14AMP473	Indirana tysoni WILD16AMP650	6.903
Indirana semipalmata WILD14AMP474	Indirana tysoni WILD16AMP650	6.903
Indirana semipalmata WILD14AMP503	Indirana tysoni WILD16AMP650	6.903
Indirana semipalmata WILD14AMP440	Indirana tysoni WILD16AMP650	6.903
Indirana brachytarsus WILD14AMP358	Indirana sp2 CESF1690	6.933
Indirana brachytarsus WILD14AMP437	Indirana sp2 CESF1690	6.933
Indirana brachytarsus WILD14AMP477	Indirana sp2 CESF1690	6.933
Indirana brachytarsus WILD13AMP285	Indirana sp2 CESF1690	6.933
Indirana brachytarsus WILD14AMP359	Indirana sp2 CESF1690	6.933
Indirana brachytarsus WILD14AMP358	Indirana sp2 CESF1529	6.933
Indirana brachytarsus WILD14AMP437	Indirana sp2 CESF1529	6.933
Indirana brachytarsus WILD14AMP477	Indirana sp2 CESF1529	6.933
Indirana brachytarsus WILD13AMP285	Indirana sp2 CESF1529	6.933
Indirana brachytarsus WILD14AMP359	Indirana sp2 CESF1529	6.933
Indirana brachytarsus WILD14AMP442	Indirana sp2 CESF1603	6.933
Indirana aff semipalmata4 CESF2336	Indirana sp2 CESF1603	6.938
Indirana aff beddomii CESF663	Indirana gundia WILD500	6.938
Indirana sp2 CESF1690	Indirana duboisi WILD15AMP630	6.938
Indirana sp2 CESF1529	Indirana duboisi WILD15AMP630	6.938
Indirana sp2 CESF1690	Indirana duboisi WILD15AMP631	6.938
Indirana sp2 CESF1529	Indirana duboisi WILD15AMP631	6.938
Indirana gundia WILD500	Indirana sarojamma BNHS5981	6.938
Indirana beddomii WILD14AMP411	Indirana brachytarsus WILD14AMP358	6.941
Indirana beddomii WILD14AMP414	Indirana brachytarsus WILD14AMP358	6.941
Indirana beddomii WILD13AMP138	Indirana brachytarsus WILD14AMP358	6.941
Indirana beddomii WILD14AMP411	Indirana brachytarsus WILD14AMP437	6.941
Indirana beddomii WILD14AMP414	Indirana brachytarsus WILD14AMP437	6.941
Indirana beddomii WILD13AMP138	Indirana brachytarsus WILD14AMP437	6.941
[truncated: 1,829 more rows]

## Sheet: partitionFinder-results
Dataset	Partition No.	# sites	Best Model	Partition
Concatenated multi-gene dataset	1	780	GTR+I+G	16S_pos2, 12S_pos1
	2	177	GTR+G	CO1_pos1
	3	177	GTR+I+G	CO1_pos2
	4	176	GTR+G	CO1_pos3
	5	406	GTR+I+G	RAG1_pos1, RAG1_pos2, RHOD_pos1
	6	147	GTR	RAG1_pos3
	7	110	GTR+I+G	RHOD_pos2
	8	110	GTR+G	RHOD_pos3

## Sheet: genbank-accession-numbers
LineageName	16S	12S	CO1	Rhodopsin	RAG-1
CESF663	KX098168.1	-	-	-	-
CESF1690	KX098608.1	-	-	-	-
CESF2288	KX098614.1	-	-	-	-
CESF2151	KX098611.1	-	-	-	-
CESF2228	KX098612.1	-	-	-	-
CESF2045	KX098610.1	-	-	-	-
CESF2215	KX098619.1	-	-	-	-
CESF698	KX098603.1	-	-	-	-
CESF250	KX098617.1	-	-	-	-
CESF772	KX098605.1	-	-	-	-
CESF1554	KX098607.1	-	-	-	-
CESF720	KX098604.1	-	-	-	-
CESF2269	KX098613.1	-	-	-	-
CESF1553	KX098606.1	-	-	-	-
CESF1730	KX098609.1	-	-	-	-
CESF2768	KX098616.1	-	-	-	-
CESF2297	KX098615.1	-	-	-	-
CESF576	KX098602.1	-	-	-	-
CESF766	KX098621.1	-	-	-	-
CESF1797	KX098623.1	-	-	-	-
CESF2801	KX098643.1	-	-	-	-
CESF1708	KX098642.1	-	-	-	-
CESF2211	KX098625.1	-	-	-	-
CESF2336	KX098626.1	-	-	-	-
CESF1983	KX098624.1	-	-	-	-
CESF1588	KX098641.1	-	-	-	-
CESF1587	KX098640.1	-	-	-	-
CESF2043	KX098633.1	-	-	-	-
CESF1529	KX098631.1	-	-	-	-
CESF 699	KX098620.1	-	-	-	-
CESF1693	KX098632.1	-	-	-	-
CESF1603	KX098645.1	-	-	-	-
CESF1844	KX098638.1	-	-	-	-
CESF282	KX098628.1	-	-	-	-
CESF641	KX098636.1	-	-	-	-
CESF724	KX098630.1	-	-	-	-
CESF1606	KX098622.1	-	-	-	-
CESF1664	KX098637.1	-	-	-	-
CESF459	KX098629.1	-	-	-	-
CESF640	KX098644.1	-	-	-	-
CESF543	KX098635.1	-	-	-	-
CESF245	KX098634.1	-	-	-	-
CESF2213	KX098639.1	-	-	-	-
CESF2760	KX098627.1	-	-	-	-
Indirana yadera SDBDU2012.2744	KX966141.1	-	-	-	KX966175.1
Indirana yadera WILD-13-AMP-338	KX641821.1	-	-	KX641880.1	-
Indirana leptodactyla isolate 850	JQ596682.1	JQ596719.1	JQ596851.1	JQ596805.1	JQ596761.1
Sallywalkerana leptodactyla SDBDU2011.1056A	KX966152.1	-	-	-	KX966177.1
Sallywalkerana leptodactyla SDBDU2002.1026	KX966151.1	-	-	-	-
Indirana phyrnoderma WILD-14-AMP-509	KX641824.1	-	-	KX641883.1	-
Sallywalkerana phrynoderma SDBDU2002.1181	KX966162.1	-	-	-	KX966178.1
Sallywalkerana diplosticta SDBDU2015.2956	KX966150.1	-	-	-	KX966176.1
Indirana diplosticta WILD-15-AMP-640	KX641828.1	-	-	KX641886.1	-
Indirana sarojamma BNHS 5981	KX641796.1	-	-	KX641858.1	-
Indirana sarojamma SDBDU2013.2310	KX966118.1	-	-	-	KX966172.1
Indirana gundia SDBDU2008.433	KX966102.1	-	-	-	KX966168.1
Indirana gundia WILD-14-AMP-500	KM386533.1	KM386529.1	-	KM386541.1	KM386537.1
Indirana duboisi WILD-15-AMP-631	KX641816.1	-	-	KX641876.1	-
Indirana duboisi SDBDU2003.1086	KX966095.1	-	-	-	KX966167.1
Indirana salelkari BNHS 5931	KP826824.1	KP826821.1	-	KP826827.1	-
Indirana salelkari SDBDU2003.40180	KX966114.1	-	-	-	-
Indirana salelkari SDBDU2011.1330	KX966113.1	-	-	-	KX966171.1
Indirana chiravasi WILD-14-AMP-489	KM386530.1	KM386526.1		KM386538.1	KM386534.1
Indirana chiravasi WILD-15-AMP-535	KX641781.1	-	-	KX641849.1	-
Indirana beddomii SDBDU2011.960	KX966030.1	-	-	-	KX966163.1
Indirana beddomii WILD-14-AMP-411	KX641759.1	-	-	KX641829.1	-
Indirana cf.beddomii 230	JQ596666.1	JQ596710.1	JQ596838.1	JQ596782.1	JQ596738.1
Indirana sp.99	JQ596662.1	JQ596706.1	JQ596853.1	JQ596811.1	JQ596767.1
Indirana cf.diplosticta 98	JQ596657.1	JQ596701.1	JQ596843.1	JQ596816.1	JQ596772.1
Indirana paramakri ZSIWGRCVA889	KX966110.1	-	-	-	KX966170.1
Indirana semipalmata isolate 255	JQ596670.1	JQ596714.1	JQ596820.1	JQ596786.1	JQ596747.1
Indirana semipalmata SDBDU2006.4819	KX966121.1	-	-	-	KX966173.1
Indirana semipalmata WILD-14-AMP-471	KX641808.1	-	-	KX641870.1	-
Indirana brachytarsus SDBDU2005.1231	KX966041.1	-	-	-	-
Indirana brachytarsus SDBDU2011.549A	KX966077.1	-	-	-	KX966165.1
Indirana brachytarsus WILD-14-AMP-358	KX641768.1	-	-	KX641838.1	-
Indirana brachytarsus isolate AA638	JQ596647.1	JQ596691.1	JQ596827.1	JQ596799.1	JQ596750.1
Indirana leithii AGCZRL549	KX641792.1	-	-	-	-
Indirana leithii WILD-15-AMP-525	KX641791.1	-	-	KX641857.1	-
Indirana leithii isolate 212	JQ596673.1	JQ596717.1	JQ596858.1	JQ596778.1	JQ596740.1
Indirana bhadrai ZSIWGRCVA887	KX966036.1	-	-	-	KX966164.1
Indirana tysoni WILD-16-AMP-650	KX641820.1	-	-	KX641879.1	-
Indirana tysoni SDBDU2012.74	KX966139.1	-	-	-	KX966174.1
*In bold are sequences generated in this study
Only ingroup sequences are shown here
																NNNNNNNNNNNNNNNNNNNNNCTTAAAACCCAAAGGACTTGACGGTGTCC

## Sheet: node-calibrations-Feng et al
Species	Node Number (Feng et al., 2017)	TMRCA	95% CI
Hemisus marmoratus	123	53.8	45.2–62.8
Breviceps macrops	124	34.3	26.7–42.7
Callulina kreffti	124	34.3	26.7–42.7
Kaloula conjuncta	113	45.9	40.1–51.5
Microhyla heymonsi	113	45.9	40.1–51.5
Rhinophrynus dorsalis	17	159.4	146.7–171.4
Pipa pipa	18	117.6	104.2–130.9
Xenopus kobeli	18	117.6	104.2–130.9
Spea multiplicata	24	128	115.6–141.5
Pelodytes ibericus	27	112.3	99.9–125.6
Pelobates syriacus	27	112.3	99.9–125.6
Leiopelma hochstetteri	10	193.8	178.6–207.0
Ascaphus truei	10	193.8	178.6–207.0
Node Calibrations for certain taxa from Feng et al., 2017

[truncated: 1 more sheets: morphometric-data-Dahanukar et ]
