# Supplementary material for: Determining levels of cryptic diversity within the endemic frog genera, Indirana and Walkerana, of the Western Ghats, India
Source: PLoS One. 2020 Sep 2;15(9):e0237431. doi: 10.1371/journal.pone.0237431 (PMC7467320; doi:10.1371/journal.pone.0237431)
Supplement: S2 File — (R) [file pone.0237431.s002.R]

## This script runs the NMDS analysis, clustering and Mantel's tests on
## the frog data
## Data compiled by Vijay Ramesh 
## Last worked on by Vijay Ramesh
## Started- 02/02/2017
## Last Edited- 05/05/2020

################### EDA ########################
library(mvnTest)
library(ggplot2)

# Data input
morph <- read.csv("C:\\Users\\Vijay\\Desktop\\Indirana Revisions_Part3\\Indirana Submission_May 31st\\MorphologicalData.csv")

head(morph)
summary(morph)
names(morph)

dat2 <- morph[,-c(1,2,3,4)] #removing Lineage.Name.Tentative, LineageNo., LAT, LONG
head(dat2)

# Testing for Normality
# Null hypothesis- Data is normally distributed
# p<0.05 means null hypothesis cannot be rejected i.e. 
# we cannot reject that data is normally distributed
shapiro.test(dat2[,6]) #HD p>0.05
shapiro.test(dat2[,7]) #ES p>0.05
shapiro.test(dat2[,8]) #ED p>0.05
shapiro.test(dat2[,10]) #UEW p>0.05

# All variables are not normal except above

# Correlations
library(psych)
pairs.panels(dat2) # Data correlated with highest being 0.59 between HL and HD
cor(dat2) # Correlation matrix across all measurements

# Looking for Linearity
plot(dat2[,10]) # none of the variables are linear (An example for LAL shown)

################### NMDS ########################
library(ecodist)
frog.mahal <- distance (as.matrix (dat2), "mahal") #choosing mahalonobis distances as the (dis)similarity matrix as there are correlations between the morphological measurements

# Step down process from 6 dimensions, 10 iterations 
frog.step.nms <- nmds (frog.mahal, nits=10, mindim=1, maxdim=6)

# Pulling out the stress values into a 6x10 matrix
frog.nms.stress <- matrix (frog.step.nms$stress, nrow=6, byrow=T)
(nms.stress.mean <- apply (frog.nms.stress, 1, "mean"))
(nms.stress.min <- apply (frog.nms.stress, 1, "min"))
(nms.stress.max <- apply (frog.nms.stress, 1, "max"))

# Scree plot of the stresses
plot(1:6, nms.stress.mean, type="b", pch=19, lwd=2, xlab="Dimensions",xlim = c(0,6), ylim=c(0, 1), ylab="Stress")
lines(1:6, nms.stress.min, type="l", lty=2)
lines(1:6, nms.stress.max, type="l", lty=2)
title("NMS Stepdown Stress Plot")

# Pulling out the r2 values
frog.nms.r2 <- matrix(frog.step.nms$r2, nrow=6, byrow=T)
(nms.r2.mean <- apply(frog.nms.r2, 1, "mean"))
(nms.r2.min <- apply(frog.nms.r2, 1, "min"))
(nms.r2.max <- apply(frog.nms.r2, 1, "max")) 

# Screeplot for r2
plot(1:6, nms.r2.mean, type="b", pch=19, lwd=2, xlab="Dimensions", ylim=c(0, 1.0), ylab="R-squared")
lines(1:6, nms.r2.min, type="l", lty=2)
lines(1:6, nms.r2.max, type="l", lty=2)
title("NMS Stepdown Explanatory Power Plot")

# Highest increase in r2 and biggest drop in stress as at 2 dimensions 
# (qualitative). But the drop is not steep. 

# Final NMS run with 2 dimensions with increased number of iterations
frog.nmds <- nmds(frog.mahal,mindim=2,maxdim=2,nits=20)

stress.min <- which.min (frog.nmds$stress)
frog.nmds$stress[stress.min] 
# Least stressed configuration is 0.2446021

frog.nms <- nmds.min(frog.nmds)
# explanatory power of this least stressed configuration is 83.23125%

# Fitting PCA to rotate the axes such that axis 1 explains max variance
nms.pca<-princomp(frog.nms)
print(nms.pca)
summary(nms.pca)

# Shepard diagram to check for saturation:
nms2.xod<-dist(frog.nms)
plot(nms2.xod,frog.mahal,pch="*",xlab="Ordination Distance", ylab="Mahalonobis Distance")
abline(0,1,col="red") # put in the 1:1 line (intercept=0, slope=1)
title("Shepard Diagram")
## monotonic increase indicating no saturation

## getting the explainatory powers of the NMS axes
nms.xod1 <- dist(frog.nms[,1]) 
nms.xod2 <- dist(frog.nms[,1:2])
## axis 1 is OK as is:
r1<-cor(frog.mahal,nms.xod1)
r2.1<-r1^2
r2.1 #0.5508714
## axis 2 is 2-D minus 1-D solution:
r2<-cor(frog.mahal,nms.xod2)
r2.2<-r2^2 
r2.2-r2.1 #0.2814411
r2.2 #0.8323125

## NMS plotting
# plot axes 1 & 2, with NMS1 being the vertical axis
frog.nms$Lineage<-as.factor(morph$LineageNo.)
plot(frog.nms[,1:2],pch=19, xlab="NMS 1",ylab="NMS 2", col=frog.nms$Lineage)
text(frog.nms[,1:2], labels=frog.nms$Lineage, pos=1)

# Add necessary libraries
library(RColorBrewer)
library(ggplot2)
library(ggforce)
library(ggalt)

mycolors <- c(brewer.pal(name="Dark2", n = 8), brewer.pal(name="Paired", n = 7))

# NMDS polygons / convex hulls
# 1.All Walkerana Lineages (Lineage Numbers 11,12,13,14 and 15)
plot1<-frog.nms[frog.nms$Lineage==11|frog.nms$Lineage==12|frog.nms$Lineage==13|frog.nms$Lineage==14|
                  frog.nms$Lineage==15,]

plot1$LineageName[plot1$Lineage==11]<-"Walkerana diplosticta"
plot1$LineageName[plot1$Lineage==12]<-"Walkerana leptodactyla"
plot1$LineageName[plot1$Lineage==13]<-"Walkerana phrynoderma"
plot1$LineageName[plot1$Lineage==14]<-"Walkerana muduga"
plot1$LineageName[plot1$Lineage==15]<-"Walkerana sp2"

svg("C:\\Users\\Vijay\\Desktop\\Indirana Revisions_Part3\\Indirana Submission_May 31st\\SupplementaryData_Figure5.svg", width =7, height =7)
ggplot(data=plot1,aes(x=X1,y=X2, color=LineageName, shape=LineageName)) + 
  geom_point(size=2) +
  theme_bw()+ scale_x_continuous(name="nMDS 1")+ scale_y_continuous(name="nMDS 2")+
  scale_shape_manual(values=1:length(unique(plot1$LineageName)))+
  scale_color_manual(values=mycolors)+ theme(legend.key = element_blank(), legend.text = element_text(face = "italic"))
dev.off()
  
# 2. All Indirana (Lineage Numbers - 1,2,3,4,5,6,7,8,9 and 10)
plot2<-frog.nms[frog.nms$Lineage==1|frog.nms$Lineage==2|frog.nms$Lineage==3|frog.nms$Lineage==4|frog.nms$Lineage==5|
                  frog.nms$Lineage==6|frog.nms$Lineage==7|frog.nms$Lineage==8|frog.nms$Lineage==9|frog.nms$Lineage==10,]
plot2$LineageName[plot6$Lineage==1]<-"Indirana beddomii"
plot2$LineageName[plot6$Lineage==2]<-"Indirana brachytarsus"
plot2$LineageName[plot6$Lineage==3]<-"Indirana chiravasi"
plot2$LineageName[plot6$Lineage==4]<-"Indirana duboisi"
plot2$LineageName[plot6$Lineage==5]<-"Indirana gundia"
plot2$LineageName[plot6$Lineage==6]<-"Indirana salelkari"
plot2$LineageName[plot6$Lineage==7]<-"Indirana sarojamma"
plot2$LineageName[plot6$Lineage==8]<-"Indirana semipalmata"
plot2$LineageName[plot6$Lineage==9]<-"Indirana tysoni"
plot2$LineageName[plot6$Lineage==10]<-"Indirana yadera"

svg("C:\\Users\\Vijay\\Desktop\\Indirana Revisions_Part3\\Indirana Submission_May 31st\\SupplementaryData_Figure4.svg", width =7, height =7)
ggplot(data=plot2,aes(x=X1,y=X2, color=LineageName, shape=LineageName)) + 
  geom_point(size=2) +
  theme_bw()+ scale_x_continuous(name="nMDS 1")+ scale_y_continuous(name="nMDS 2")+
  scale_shape_manual(values=1:length(unique(plot2$LineageName)))+
  scale_color_manual(values=mycolors)+ theme(legend.key = element_blank(), legend.text = element_text(face = "italic"))
dev.off()

# Plotting all lineages below for Figure 4 (main text of the manuscript)
# Coloring points by lineage in ggplot 
frog.nms$LineageName[frog.nms$Lineage==1]<-"Indirana beddomii"
frog.nms$LineageName[frog.nms$Lineage==2]<-"Indirana brachytarsus"
frog.nms$LineageName[frog.nms$Lineage==3]<-"Indirana chiravasi"
frog.nms$LineageName[frog.nms$Lineage==4]<-"Indirana duboisi"
frog.nms$LineageName[frog.nms$Lineage==5]<-"Indirana gundia"
frog.nms$LineageName[frog.nms$Lineage==6]<-"Indirana salelkari"
frog.nms$LineageName[frog.nms$Lineage==7]<-"Indirana sarojamma"
frog.nms$LineageName[frog.nms$Lineage==8]<-"Indirana semipalmata"
frog.nms$LineageName[frog.nms$Lineage==9]<-"Indirana tysoni"
frog.nms$LineageName[frog.nms$Lineage==10]<-"Indirana yadera"
frog.nms$LineageName[frog.nms$Lineage==11]<-"Walkerana diplosticta"
frog.nms$LineageName[frog.nms$Lineage==12]<-"Walkerana leptodactyla"
frog.nms$LineageName[frog.nms$Lineage==13]<-"Walkerana phrynoderma"
frog.nms$LineageName[frog.nms$Lineage==14]<-"Walkerana muduga"
frog.nms$LineageName[frog.nms$Lineage==15]<-"Walkerana sp2"

# For the aesthetic
frog.nms$Genera <- c(rep("Indirana",80),rep("Walkerana",8))

svg("C:\\Users\\Vijay\\Desktop\\Indirana Revisions_Part3\\Indirana Submission_May 31st\\Indirana_Figure4.2.svg", width =7, height =7)
ggplot(frog.nms, aes(x=X1, y=X2, color=Genera, shape=Genera)) + geom_point(size=2)+
  theme_bw()+scale_x_continuous(name="nMDS 1")+scale_y_continuous(name="nMDS 2")+
  scale_color_manual(values=mycolors)+ theme(legend.key = element_blank(), legend.text = element_text(face = "italic"))
dev.off()

# Correlating measurements against NMS axes to give an idea 
# if an axis can be considered to be a proxy of some variable
library(ecodist)
svg("C:\\Users\\vr235\\Downloads\\Indirana_Loadings.svg", width =7, height =7)
cor2m(frog.nms[,-3], morph[,-c(1,2,3,4)])
plot(frog.nms[,1:2],pch=19, xlab="NMS 1",ylab="NMS 2")
frog.nms.vf<-vf(frog.nms[,1:2],morph[,-c(1,2,3,4)]) ##using vector fitting method
plot.vf(frog.nms.vf, pval=0.05, col="red", lwd=2) 
dev.off()

################### Classification ########################
library (cluster)
frog.nms.agnes <- agnes (frog.mahal, diss= T)
plot (frog.nms.agnes) ##chaining
summary (frog.nms.agnes)

## Leading to chaining in average linkage method, hence switching to PAM
## Using PAM
pam.result <- numeric(10)  ##creating an empty vector to hold results

for (k in 2:10) 
pam.result[k] <- pam(frog.mahal,k)$silinfo$avg.width ##save silhoutte and avg width for each partition in the empty numeric created above
plot(1:10,pam.result,type="b",pch=19,xlab="number of clusters K",ylab="avg silhoutette width") ##looks like mantel correlation but its not
(pam.bestk <- which.max(pam.result)) ## Only 3 groups suggested

frog.pam <- pam(frog.mahal,10)
clabel <- frog.pam$clustering
plot(frog.pam)

#Plot them:
svg("C:\\Users\\vr235\\Downloads\\Indirana_Groups_OrdSpace.svg", width =7, height =7)
plot(frog.nms[,1],frog.nms[,2],pch=as.character(clabel),cex=0.8,col=clabel, xlab="NMS 1", ylab="NMS 2")
title ("Classification of 10 groups in ordination space")
dev.off()

################### Mantel's Test ########################
library (ecodist)
library(dplyr)

## Creating the matrices necessary to run mantel's tests
alldat <- read.csv("C:\\Users\\vr235\\Desktop\\Indirana\\NMDS Data_Scripts\\MEGA_AllDistances.csv")
head(alldat)
names <- morph$Lineage.Name..Tentative. # A vector of unique names for comparison
pairwiseGene <- filter(alldat, Species.1 %in% names & Species.2 %in% names)

# Combining the dataframes to compare geographic and genetic distances
dat <- rename(morph, Species.1 = Lineage.Name..Tentative., LAT1 = LAT, LONG1 = LONG) %>%
  select(Species.1, LAT1, LONG1) %>%
  inner_join(pairwiseGene, by = "Species.1")
dat <- rename(morph, Species.2 = Lineage.Name..Tentative., LAT2 = LAT, LONG2 = LONG) %>%
  select(Species.2, LAT2, LONG2) %>%
  inner_join(dat, by = "Species.2")
dat <- mutate(dat, dist = sqrt((LAT2-LAT1)^2+(LONG2-LONG1)^2)) %>%
  arrange(Species.1, Species.2)

# Re-arranging species names so that the matrices are comparable for a mantel's tests
morph <- morph %>% arrange(Lineage.Name..Tentative.)
morphMat <- morph[,-c(1,2,3,4)] #removing Lineage.Name.Tentative, LineageNo., LAT, LONG
morphMat <- distance(as.matrix(morphMat), "mahal")

## Running Mantel's tests
mantel.gen.geo <- mantel(dat$Dist..in..~dat$dist, nperm=10000, nboot=500, cboot=0.90)
mantel.gen.geo # mantelr = 0.1949087 - Slight positive correlation between genetic and geographic distance

mantel.gen.morph <- mantel(dat$Dist..in..~morphMat, nperm=10000, nboot=500, cboot=0.90)
mantel.gen.morph # mantelr = -0.004780865 = approx 0 suggesting no relationship between genetic and morphometric data

mantel.morph.geo <- mantel(morphMat~dat$dist, nperm=10000, nboot=500, cboot=0.90)
mantel.morph.geo # mantelr = 0.002900654 = approx 0 suggesting no relationship between morphological data and geographic distances
